# Supplementary material for: The Gain and Loss of Cryptochrome/Photolyase Family Members during Evolution
Source: Genes (Basel). 2022 Sep 8;13(9):1613. doi: 10.3390/genes13091613 (PMC9498864; doi:10.3390/genes13091613)
Supplement: Supplementary file 1 [file genes-13-01613-s001.zip]

Archive with 8 entries (8 files):
- genes-1883542-supplementary/Supplement 1 2249 sequences.pdf
- genes-1883542-supplementary/Supplement 2 Tree of Life Table.xlsx
- genes-1883542-supplementary/Supplement 3 Motif_Table_2022-09_08.pdf
- genes-1883542-supplementary/Supplement 4 Alignment Summary.pdf
- genes-1883542-supplementary/Supplement 5 Porifera Alignment.pdf
- genes-1883542-supplementary/Supplement 6 unrooted phylogenetic tree GENERAL.pdf
- genes-1883542-supplementary/Supplement 7 rooted phylogenetic tree GENERAL.pdf
- genes-1883542-supplementary/Supplement 8 CRY_PL distribution.xlsx
