# Supplementary material for: The Gain and Loss of Cryptochrome/Photolyase Family Members during Evolution
Source: Genes (Basel). 2022 Sep 8;13(9):1613. doi: 10.3390/genes13091613 (PMC9498864; doi:10.3390/genes13091613)
Supplement: Supplementary file 1 [file genes-13-01613-s001.zip › genes-1883542-supplementary/Supplement 2 Tree of Life Table.xlsx]

## Sheet: Tree of Life (general)
Superkingdom	Kingdom	Subkingdom	Clade	Superphylum	Phlylum	Subphylum	Class	Subclass	Infraclass	Cohort/Superorder	Order	Suborder	Infraorder	Superfamily	Family	Subfamily	Genus/Subgenus	Species group	Species	English name
Archaea		Proteoarchaeota			Thaumarchaeota						Nitrosopumilales				Nitrosopumilaceae		Nitrosopumilus		Nitrosopumilus sp.	marine archaea
Archaea					Candidatus Lokiarchaeota														Candidatus Lokiarchaeota archaeon	Asgardarchaeota
Archaea					Euryarchaeota		Methanobacteria				Methanobacteriales				Methanobacteriaceae		Methanothermobacter		Methanothermobacter thermautotrophicus	thermophile bacteria
Archaea					Euryarchaeota		Methanomicrobia				Methanosarcinales				Methanosarcinaceae		Methanosarcina		Methanosarcina mazei	anærobic archaeobacter
Archaea					Euryarchaeota		Methanomicrobia				Methanosarcinales						Methanosarcinales		Methanosarcinales archaeon	anærobic archaeon
Archaea					Euryarchaeota		Halobacteria				Halobacteriales				Halobacteriaceae		Halobacterium		Halobacterium hubeiense	halophile euryarchaeotes
Archaea					Euryarchaeota		Candidatus Poseidoniia				Candidatus Poseidoniales								Candidatus Poseidoniales archaeon	marine archaea
Archaea					Euryarchaeota		Candidatus Poseidoniia												Marine Group III euryarchaeote CG-Epi1	marine archaea
Archaea					Euryarchaeota												Euryarchaeota		Euryarchaeota archaeon	euryarchaeota
Bacteria					Cyanobacteria		Gloeobacteria				Gloeobacterales				Gloeobacteraceae		Gloeobacter		Gloeobacter kilaueensis	thylakoid-less cyanobacteria
Bacteria					Cyanobacteria						Synechococcales				Merismopediaceae		Synechocystis		Synechocystis sp. PCC 6803	freshwater cyanobacteria
Bacteria					Cyanobacteria			Oscillatoriophycideae			Oscillatoriales				Microcoleaceae		Arthrospira		Arthrospira platensis	alkali and salt tolerant cyanobacteria
Bacteria					Cyanobacteria						Synechococcales				Synechococcaceae		Synechococcus		Synechococcus sp.	cyanobacteria
Bacteria					Verrucomicrobia														Verrucomicrobia bacterium TMED60	gram-negative bacteria
Bacteria					Verrucomicrobia		Opitutae												Opitutae bacterium	bacteria
Bacteria					Acidobacteria		Blastocatellia										Chloracidobacterium		Chloracidobacterium thermophilum	chlorophototroph extremophile bacteria
Bacteria					Firmicutes		Bacilli				Bacillales				Bacillaceae		Halobacillus		Halobacillus sp. KGW1	marine bacteria
Bacteria					Firmicutes		Bacilli				Bacillales				Bacillaceae		Alkalihalobacillus		Alkalihalobacillus alcalophilus	alkaliphile bacteria
Bacteria					Firmicutes														Firmicutes bacterium ML8 F2	firmicutes bacteria
Bacteria					Nitrospirae		Nitrospira				Nitrospirales				Nitrospiraceae		Nitrospira		Nitrospira lenta	nitrite-oxidizing bacteria
Bacteria					Proteobacteria		Alphaproteobacteria				Maricaulales				Maricaulaceae		Hyphobactrerium		Hyphobacterium indicum	a-proteobacteria, deep-sea bacterium
Bacteria					Proteobacteria		Alphaproteobacteria				Sphingomonadales				Sphingomonadaceae		Sphingomonas		Sphingomonas sp. UV9	chemoheterotrophic bacteria
Bacteria					Proteobacteria		Alphaproteobacteria				Rhizobiales				Rhizobiaceae		Agrobacterium	Agrobacterium tumefaciens complex	Agrobacterium fabrum	plant-pathogenic bacteria
Bacteria					Proteobacteria		Gammaproteobacteria				Enterobacterales				Enterobacteriaceae		Escherichia		Escherichia coli	coliform enterobacteria
Bacteria					Proteobacteria		Gammaproteobacteria				Enterobacterales				Enterobacteriaceae		Salm onella		Salmonella enterica	enterobacteria
Bacteria					Proteobacteria		Gammaproteobacteria				Vibrionales				Vibrionaceae		Vibrio		Vibrio cholerae	human pathogenic bacterium
Bacteria					Proteobacteria		Gammaproteobacteria				Alteromonadales				Colwelliaceae		Colwellia		Colwellia psychrerythraea	obligate psychrophile bacteria
Bacteria					Proteobacteria	delta/epsilon subdivisions	Deltaproteobacteria				Myxococcales	Cystobacterineae			Myxococcaceae		Myxococcus		Myxococcus xanthus	biofilm-forming, saprophytic bacteria
Bacteria					Proteobacteria	delta/epsilon subdivisions	Deltaproteobacteria				Desulfuromonadales				Geobacteraceae		Geobacter		Geobacter sulfurreducens	metal and sulfur-reducing proteobacteria
Eukaryota					Bacillariophyta		Bacillariophyceae				Naviculales				Phaeodactylaceae		Phaeodactylum		Phaeodactylum tricornutum	silicon-independent diatom
Eukaryota					Bacillariophyta		Bacillariophyceae				Naviculales				Naviculaceae		Fistulifera		Fistulifera solaris	pennate diatom
Eukaryota					Bacillariophyta		Bacillariophyceae				Bacillariales				Bacillariaceae		Pseudo-nitzschia		Pseudo-nitzschia multistriata	marine planktonic diatom
Eukaryota					Bacillariophyta		Bacillariophyceae				Bacillariales				Bacillariaceae		Fragilariopsis		Fragilariopsis cylindrus CCMP1102	pennate sea-ice diatom
Eukaryota					Bacillariophyta		Coscinodiscophyceae	Thalassiosirophycidae			Thalassiosirales				Thalassiosiraceae		Thalassiosira		Thalassiosira oceanica	centric diatom
Eukaryota							Dinophyceae				Suessiales				Symbiodiniaceae		Symbiodinium		Symbiodinium microadriaticum	endosymbiontic dinoflagellates
Eukaryota							Pelagophyceae				Pelagomonadales						Aureococcus		Aureococcus anophagefferens	heterokont algae
Eukaryota							Filasterea										Capsaspora		Capsaspora owczarzaki ATCC 30864	single-celled amoeboid protist
Eukaryota							Cryptophyceae				Pyrenomonadales				Geminigeraceae		Guillardia		Guillardia theta CCMP2712	flagellate cryptomonad algae
Eukaryota															Vitrellaceae		Vitrella		Vitrella brassicaformis	unicellular alveolate algae
Eukaryota							Bigyra				Bicosoecida				Cafeteriaceae		Cafeteria		Cafeteria roenbergensis	bacterivorous marine flagellate
Eukaryota							Bigyra	Labyrinthulomycetes			Thraustochytrida				Thraustochytriaceae		Hondaea		Hondaea fermentalgiana	slime nets
Eukaryota							Dinophyceae				Gonyaulacales				Lingulodiniaceae		Lingulodinium		Lingulodinium polyedra	motile photosynthetic dinoflagellates
Eukaryota							Dinophyceae				Gonyaulacales				Crypthecodiniaceae		Crypthecodinium		Crypthecodinium cohnii	heterorophic dinoflagellate microalgae
Eukaryota							Phaeophyceae				Ectocarpales				Ectocarpaceae		Ectocarpus		Ectocarpus siliculosus	filamentous brown algae
Eukaryota					Perkinsozoa						Perkinsida				Perkinsidae		Perkinsus		Perkinsus sp. BL 2016	alveolates
Eukaryota					Perkinsozoa						Perkinsida				Perkinsidae		Perkinsus		Perkinsus marinus	oyster-pathogenic alveolate
Eukaryota					Evosea		Variosea				Cavosteliida				Cavosteliaceae		Planoprotostelium		Planoprotostelium fungivorum	mycophagous amoeba
Eukaryota											Apusomonadida				Apusomonadidae		Thecamonas		Thecamonas trahens	protozoan zooflagellates
Eukaryota					Apicomplexa		Conoidasida	Coccidia			Eucoccidiorida	Eimeriorina			Eimeriidae		Cyclospora		Cyclospora cayetanensis	coccidian primate parasite
Eukaryota					Apicomplexa		Conoidasida	Coccidia			Eucoccidiorida	Eimeriorina			Eimeriidae		Eimeria		Eimeria maxima	coccidian poultry parasite
Eukaryota					Apicomplexa		Conoidasida	Coccidia			Eucoccidiorida	Eimeriorina			Sarcocystidae		Toxoplasma		Toxoplasma gondii VEG	parasitic intracellular protozoans (causing toxoplasmosis)
Eukaryota					Apicomplexa		Conoidasida	Coccidia			Eucoccidiorida	Eimeriorina			Sarcocystidae		Neospora		Neospora caninum Liverpool	coccidian dog parasite
Eukaryota					Apicomplexa		Aconoidasida				Haemosporida				Plasmodiidae		Plasmodium		Plasmodium vivax	malaria parasite P. vivax
Eukaryota		Chromista			Ciliophora	Intramacronucleata	Oligohymenophorea				Hymenostomatida	Ophryoglenina					Ichthyophthirius		Ichthyophthirius multifiliis	parasitic ciliate
Eukaryota		Chromista			Ciliophora	Intramacronucleata	Oligohymenophorea				Hymenostomatida	Tetrahymenina			Tetrahymenidae		Tetrahymenca		Tetrahymena thermophila	free-living ciliates
Eukaryota		Chromista			Ciliophora	Intramacronucleata	Oligohymenophorea				Peniculida				Parameciidae		Paramecium		Paramecium tetraurelia strain d4-2	aquatic ciliates
Eukaryota		Chromista			Ciliophora	Intramacronucleata	Spirotrichea				Sporadotrichida				Oxytrichidae	Stylonychinae	Stylonychia		Stylonychia lemnae	ciliates
Eukaryota		Chromista			Ciliophora	Intramacronucleata	Spirotrichea	Stichotrichia			Sporadotrichida				Halteriidae		Halteria		Halteria grandinella	planktonic ciliates
Eukaryota					Euglenozoa		Kinetoplastea	Metakinetoplastina			Trypanosomatida				Trypanosomatidae	Leishmaniinae	Leishmania	Leishmania donovani species complex	Leishmania infantum	pathogenic kinetoplastid (leishmaniasis)
Eukaryota					Euglenozoa		Kinetoplastea	Metakinetoplastina			Eubodonida				Bodonidae		Bodo		Bodo saltans	bacterivorous kinetoplastid
Eukaryota					Euglenozoa		Kinetoplastea	Metakinetoplastina			Trypanosomatida				Trypanosomatidae		Leptomonas		Leptomonas pyrrhocoris	kinetoplastid (firebug parasite)
Eukaryota					Euglenozoa		Kinetoplastea	Prokinetoplastina							Ichthyobodonidae		Perkinsela		Perkinsela sp.	symbiontic kinetoplastids
Eukaryota		Chromista			Haptista		Haptophyta				Isochrysidales				Noelaerhabdaceae		Emiliania		Emiliania huxleyi	haptophytes (photosynthetic planktonic species)
Eukaryota		Chromista			Haptista		Haptophyta				Prymnesiales				Chrysochromulinaceae		Chrysochromulina		Chrysochromulina tobinii	haptophytes (phytoplankton)
Eukaryota		Chromista			Rhodophyta		Bangiophyceae				Cyanidiales				Cyanidiaceae		Galdieria		Galdieria sulphuraria	extremophilic red algae
Eukaryota		Chromista			Rhodophyta		Bangiophyceae				Porphyridiales				Porphyridiaceae		Porphyridium		Porphyridium purpureum	red algae
Eukaryota		Chromista			Rhodophyta		Bangiophyceae				Bangiales				Bangiaceae		Porphyra		Porphyra umbilicalis	laver
Eukaryota		Chromista			Rhodophyta		Bangiophyceae				Cyanidiales				Cyanidiaceae		Cyanidiococcus		Cyanidiococcus yangmingshanensis	red algae
Eukaryota		Chromista			Rhodophyta		Florideophyceae	Rhodymeniophycidae			Gigartinales				Gigartinaceae		Chondrus		Chondrus crispus	carragheen moss/ Irish moss
Eukaryota		Chromista			Rhodophyta		Florideophyceae	Rhodymeniophycidae			Gracilariales				Gracilariaceae		Gracilariopsis		Gracilariopsis chorda	red algae
Eukaryota		Chromista			Heterolobosea										Vahlkampfiidae		Naegleria		Naegleria fowleri	brain-eating amoeba
Eukaryota		Chromista					Choanoflagellata				Craspedida				Salpingoecidae		Monosiga		Monosiga brevicollis	choanoflagellates
Eukaryota		Chromista					Choanoflagellata				Craspedida				Salpingoecidae		Salpingoeca		Salpingoeca rosetta	marine choanoflagellates
Eukaryota		Chromista					Ichthyosporea				Ichthyophonida						Sphaeroforma		Sphaeroforma arctica	spherical unicellular eukaryote
Eukaryota		Chromista					Oomycota				Saprolegniales				Saprolegniaceae		Aphanomyces		Aphanomyces euteiches	water mold (oomycete)
Eukaryota		Chromista					Oomycota				Saprolegniales				Saprolegniaceae		Saprolegnia		Saprolegnia diclina VS20	cotton moulds (oomycete)
Eukaryota		Chromista					Oomycota				Albuginales				Albuginaceae		Albugo		Albugo candida	white rust (oomycete)
Eukaryota		Chromista					Oomycota				Peronosporales				Peronosporaceae		Plasmopara		Plasmopara halstedii	oomycetes (sunflower pathogen)
Eukaryota		Chromista					Oomycota				Peronosporales				Peronosporaceae		Bremia		Bremia lactucae	lettuce downy mildew
Eukaryota		Chromista					Oomycota				Pythiales				Pythiaceae		Pythium		Pythium oligandrum	fungus/oomycete.-pathogenic oomycete
Eukaryota	Viridiplantae				Chlorophyta		Mamiellophyceae				Mamiellales				Bathycoccaceae		Bathycoccus		Bathycoccus prasinos	picoplanktonic green algae
Eukaryota	Viridiplantae				Chlorophyta		Mamiellophyceae				Mamiellales				Mamiellaceae		Micromonas		Micromonas commoda	picoplanktonic green algae
Eukaryota	Viridiplantae				Chlorophyta		Mamiellophyceae				Mamiellales				Bathycoccaceae		Ostreococcus		Ostreococcus tauri	unicellular marine green algae
Eukaryota	Viridiplantae				Chlorophyta		Chloropicophyceae				Chloropicales				Chloropicaceae		Chloropicon		Chloropicon primus	unicellular green picoalgae
Eukaryota	Viridiplantae				Chlorophyta		Trebouxiophyceae				Chlorellales				Chlorellaceae		Chlorella		Chlorella sorokiniana	freshwater green microalgae
Eukaryota	Viridiplantae				Chlorophyta		Trebouxiophyceae				Chlorellales				Chlorellaceae		Auxenochlorella		Auxenochlorella pyrenoidosa	freshwater green microalgae
Eukaryota	Viridiplantae				Chlorophyta		Trebouxiophyceae				Trebouxiales				Trebouxiaceae		Trebouxia		Trebouxia sp. A1-2	green algae (lichen symbionts)
Eukaryota	Viridiplantae				Chlorophyta		Chlorophyceae				Chlamydomonadales				Chlamydomonadaceae		Chlamydomonas		Chlamydomonas reinhardtii	unicellular green algae
Eukaryota	Viridiplantae				Chlorophyta		Chlorophyceae				Chlamydomonadales				Dunaliellaceae		Dunaliella		Dunaliella salina	halophile unicellular green microalgae
Eukaryota	Viridiplantae				Chlorophyta		Chlorophyceae				Chlamydomonadales				Tetrabaenaceae		Tetrabaena		Tetrabaena socialis	multicellular green algae
Eukaryota	Viridiplantae				Streptophyta		Klebsormidiophyceae				Klebsormidiales				Klebsormidiaceae		Klebsormidium		Klebsormidium nitens	charophyte green algae
Eukaryota	Viridiplantae				Streptophyta	Streptophytina	Charophyceae				Charales				Characeae		Chara		Chara braunii	ecorticated charophyte green algae
Eukaryota	Viridiplantae				Streptophyta	Streptophytina	Marchantiopsida	Marchantiidae			Marchantiales				Marchantiaceae		Marchantia		Marchantia polymorpha	liverwort
Eukaryota	Viridiplantae				Streptophyta	Streptophytina	Bryopsida	Funariidae			Funariales				Funariaceae		Physcomitrium		Physcomitrium patens	spreading earthmoss
Eukaryota	Viridiplantae				Streptophyta	Streptophytina	Lycopodiopsida				Selaginellales				Selaginellaceae		Selaginella		Selaginella moellendorffii	club-mosses
Eukaryota	Viridiplantae				Streptophyta	Streptophytina	Pinopsida	Pinidae			Pinales				Pinaceae		Picea		Picea sitchensis	Sitka spruce
Eukaryota	Viridiplantae				Streptophyta	Streptophytina	Magnoliopsida				Rosales				Rosaceae		Malus		Malus domestica	apple
Eukaryota	Viridiplantae				Streptophyta	Streptophytina	Magnoliopsida				Cucurbitales				Cucurbitaceae		Cucurbita		Cucurbita moschata	crookneck pumpkin
Eukaryota	Viridiplantae				Streptophyta	Streptophytina	Magnoliopsida				Solanales				Solanaceae	Solanoideae	Solanum		Solanum lycopersicum	tomato
Eukaryota	Viridiplantae				Streptophyta	Streptophytina	Magnoliopsida				Brassicales				Brassicaceae		Arabidopsis		Arabidopsis thaliana	thale cress
Eukaryota	Viridiplantae				Streptophyta	Streptophytina	Magnoliopsida				Amborellales				Amborellaceae		Amborella		Amborella trichopoda	flowering plants
Eukaryota	Viridiplantae				Streptophyta	Streptophytina	Magnoliopsida	Petrosaviidae			Poales				Bromeliaceae		Ananas		Ananas comosus	pineapple
Eukaryota	Viridiplantae				Streptophyta	Streptophytina	Magnoliopsida	Petrosaviidae			Poales				Poaceae		Oryza		Oryza sativa japonica	Japanese rice
Eukaryota	Viridiplantae				Streptophyta	Streptophytina	Magnoliopsida	Petrosaviidae			Asparagales				Orchidaceae		Dendrobium		Dendrobium catenatum	lithopytic orchid
Eukaryota	Viridiplantae				Streptophyta	Streptophytina	Magnoliopsida				Alismatales				Araceae		Colocasia		Colocasia esculenta	taro
Eukaryota	Viridiplantae				Streptophyta	Streptophytina	Polypodiopsida	Polypodiidae			Polypodiales	Pteridineae			Pteridaceae		Pityrogramma		Pityrogramma austroamericana	silverback ferns
Eukaryota	Viridiplantae				Streptophyta	Streptophytina	Polypodiopsida	Polypodiidae			Polypodiales	Aspleniineae			Aspleniaceae		Asplenium		Asplenium yunnanense	spleenworts
Eukaryota	Viridiplantae				Streptophyta	Streptophytina	Ginkgoopsida	Ginkgoidae			Ginkgoales				Ginkgoaceae		Ginkgo		Ginkgo biloba	maidenhair tree
Eukaryota	Fungi				Microsporidia							Pansporoblastina			Dubosqiidae		Hamiltosporidium		Hamiltosporidium magnivora	microsporidians (Daphnia magna parasite)
Eukaryota	Fungi				Microsporidia							Apansporoblastina			Nosematidae		Nosema		Nosema bombycis	microsporidians (silkworm parasite
Eukaryota	Fungi				Microsporidia							Apansporoblastina			Enterocytozoonidae		Hepatospora		Hepatospora eriocheir	microsporidians (crab parasite)
Eukaryota	Fungi				Microsporidia										Ordosporidae		Ordospora		Ordospora colligata	microsporidians (Daphnia magna parasite)
Eukaryota	Fungi				Zoopagomycota	Entomophthoromycotina	Basidiobolomycetes				Basidiobolales				Basidiobolaceae		Basidiobolus		Basidiobolus meristosporus	filamentous fungus
Eukaryota	Fungi				Zoopagomycota		Zoopagomycetes				Zoopagales				Piptocephalidaceae		Piptocephalis		Piptocephalis cylindrospora	mycoparasite on Mucorales
Eukaryota	Fungi				Zoopagomycota	Kickxellomycotina	Dimargaritomycetes				Dimargaritales				Dimargaritaceae		Dimargaris		Dimargaris cristalligena	mycoparasite
Eukaryota	Fungi				Blastocladiomycota		Blastocladiomycetes		c		Blastocladiales				Catenariaceae		Catenaria		Catenaria anguillulae	blastocladiomycetes (enoparasite of nematodes)
Eukaryota	Fungi				Blastocladiomycota		Blastocladiomycetes				Blastocladiales				Blastocladiaceae		Allomyces		Allomyces macrogynus	blastocladiomycetes (soil fungus)
Eukaryota	Fungi				Chytridiomycota		Chytridiomycetes				Chytridiales				Chytriomycetaceae		Rhizoclosmatium		Rhizoclosmatium globosum	aquatic chytrids
Eukaryota	Fungi				Chytridiomycota		Chytridiomycetes				Synchytriales				Synchytriaceae		Sychytrium		Synchytrium microbalum	plant pathogenic chytrids
Eukaryota	Fungi				Chytridiomycota		Chytridiomycetes				Spizellomycetales				Powellomycetaceae		Powellomyces		Powellomyces hirtus	chytrids (soil-inhabiting)
Eukaryota	Fungi				Chytridiomycota		Chytridiomycetes				Chytridiales				Chytriomycetaceae		Chytriomyces		Chytriomyces confervae	chytrids
Eukaryota	Fungi				Chytridiomycota		Monoblepharidomycetes				Monoblepharidales				Gonapodyaceae		Gonapodya		Gonapodya prolifera	aquatic monoblepharidomycetes
Eukaryota	Fungi				Mucoromycota	Mucoromycotina	Endogonomycetes				Endogonales						Bifiguratus		Bifiguratus adelaidae	Mucoromycotina fungus
Eukaryota	Fungi				Mucoromycota	Mucoromycotina	Mucoromycetes				Mucorales	Mucorineae			Mucoraceae		Mucor		Mucor lusitanicus	dimorphic zygote fungus
Eukaryota	Fungi				Cryptomycota												Rozella		Rozella allomycis	parasite of Allomyces
Eukaryota	Fungi				Cryptomycota												Paramicrosporidium		Paramicrosporidium saccamoebae	intranuclear parasite of amoebae
Eukaryota	Fungi	Dikarya			Basidiomycota	Agaricomycotina	Tremellomycetes				Tremellales				Tremellaceae		Tremella		Tremella mesenterica	golden jelly fungus
Eukaryota	Fungi	Dikarya			Basidiomycota	Agaricomycotina	Agaricomycetes	Agaricomycetidae			Agaricales				Physalacriaceae		Armillaria		Armillaria ostoaye	plant-pathogenic fungus
Eukaryota	Fungi	Dikarya			Basidiomycota	Agaricomycotina	Agaricomycetes				Cantharellales				Ceratobasidiaceae		Rhizoctonia		Rhizoctonia solani	plant-pathogenic fungus
Eukaryota	Fungi	Dikarya			Basidiomycota	Ustilaginomycotina	Ustilaginomycetes				Ustilaginales				Ustilaginaceae		Sporisori		Sporisorium scitamineum	sugarcane-pathogenic fungus
Eukaryota	Fungi	Dikarya			Basidiomycota	Ustilaginomycotina					Tilletiales				Tilletiaceae		Tilletia		Tilletia indica	smut fungus
Eukaryota	Fungi	Dikarya			Basidiomycota	Pucciniomycotina	Pucciniomycetes				Pucciniales				Pucciniaceae		Puccinia		Puccinia striiformis	plant-pathogenic fungus
Eukaryota	Fungi	Dikarya			Basidiomycota	Wallemiomycotina	Wallemiomycetes				Wallemiales				Wallemiaceae		Wallemia		Wallemia ichthyophaga	halophilic fungus
Eukaryota	Fungi	Dikarya			Ascomycota	Saccharomycotina	Saccharomycetes				Saccharomycetales				Saccharomycetaceae		Saccharomyces		Saccharomyces cerevisiae	baker's yeast
Eukaryota	Fungi	Dikarya			Ascomycota	Pezizomycotina	Dothideomycetes	Pleosporomycetidae			Mytilinidiales				Mytilinidiaceae		Lophium		Lophium mytilinum	ascomycetes
Eukaryota	Fungi	Dikarya			Ascomycota	Pezizomycotina	Eurotiomycetes	Eurotiomycetidae			Eurotiales				Aspergillaceae		Penicillium		Penicillium subrubescens	ascomycetes
Eukaryota	Fungi	Dikarya			Ascomycota	Pezizomycotina	Xylonomycetes				Xylonales				Xylonaceae		Xylona		Xylona heveae	sapwood endophytic ascomycetes
Eukaryota	Fungi	Dikarya			Ascomycota	Pezizomycotina	Leotiomycetes				Helotiales				Ploettnerulaceae		Rhynchosporium		Rhynchosporium agropyri	plant pathogenic ascomycetes
Eukaryota	Fungi	Dikarya			Ascomycota	Pezizomycotina	Lecanoromycetes	Umbilicariomycetidae			Umbilicariales				Umbilicariaceae		Lasallia		Lasallia pustulata	lichen
Eukaryota	Fungi	Dikarya			Ascomycota	Pezizomycotina	Sordariomycetes	Sordariomycetidae			Sordariales				Sordariaceae		Neurospora		Neurospora crassa	red bread mold
Eukaryota	Fungi	Dikarya			Ascomycota	Taphrinomycotina	Taphrinomycetes				Taphrinales				Protomycetaceae		Protomyces		Protomyces lactucae debilis	budding yeast-like fungus
Eukaryota	Fungi	Dikarya			Ascomycota	Taphrinomycotina	Taphrinomycetes				Taphrinales				Taphrinaceae		Taphrina		Taphrina deformans	peach leaf curl fungus
Eukaryota	Metazoa				Porifera		Hexactinellida	Hexasterophora			Lyssacinosida				Rossellidae		Crateromorpha		Crateromorpha meyeri	sponges
Eukaryota	Metazoa				Porifera		Hexactinellida	Hexasterophora			Hexactinosida	Sceptrulophora			Aphrocallistidae		Aphrocallistes		Aphrocallistes vastus	cloud sponge
Eukaryota	Metazoa				Porifera		Demospongiae	Heteroscleromorpha			Suberitida				Suberitidae		Suberites		Suberites domuncula	sea sponge
Eukaryota	Metazoa				Porifera		Demospongiae	Heteroscleromorpha			Haplosclerida				Niphatidae		Amphimedon		Amphimedon queenslandica	demosponge
Eukaryota	Metazoa	Eumetazoa			Placozoa										Trichoplacidae		Trichoplax		Trichoplax adhaerens	placozoa
Eukaryota	Metazoa	Bilateria	Protostomia	Spiralia	Ctenophora		Tentaculata	Caenogastropoda			Cestida				Cestidae		Velamen		Velamen parallelum	ctenophores
Eukaryota	Metazoa	Eumetazoa			Ctenophora		Tentaculata				Cydippida				Dryodoridae		Dryodora		Dryodora glandiformis	comb jellies
Eukaryota	Metazoa	Eumetazoa			Ctenophora		Tentaculata				Cydippida				Lampeidae		Lampea		Lampea lactea	comb jellies
Eukaryota	Metazoa	Eumetazoa			Ctenophora		Tentaculata				Cydippida				Euplokamidae		Euplokamis		Euplokamis dunlapae	oval sea Gooseberry
Eukaryota	Metazoa	Eumetazoa			Ctenophora		Tentaculata				Thalassocalycida				Thalassocalycidae		Thalassocalyce		Thalassocalyce inconstans	comb jellies
Eukaryota	Metazoa	Eumetazoa			Cnidaria		Hydrozoa	Hydroidolina			Anthoathecata	Aplanulata			Hydridae		Hydra		Hydra vulgaris	fresh-water polyp
Eukaryota	Metazoa	Eumetazoa			Cnidaria		Anthozoa	Hexacorallia			Scleractinia	Astrocoeniina			Acroporidae		Acropora		Acropora digitifera	stony corals
Eukaryota	Metazoa	Eumetazoa			Cnidaria		Anthozoa	Hexacorallia			Scleractinia	Astrocoeniina			Acroporidae		Acropora		Acropora millepora	stony corals
Eukaryota	Metazoa	Eumetazoa			Cnidaria		Anthozoa	Hexacorallia			Scleractinia	Astrocoeniina			Pocilloporidae		Pocillopora		Pocillopora damicornis	lace coral
Eukaryota	Metazoa	Eumetazoa			Cnidaria		Anthozoa	Hexacorallia			Scleractinia	Astrocoeniina			Pocilloporidae		Stylophora		Stylophora pistillata	hood coral
Eukaryota	Metazoa	Eumetazoa			Cnidaria		Anthozoa	Hexacorallia			Scleractinia	Faviina			Merulinidae		Orbicella		Orbicella faveolata	mountainous star coral
Eukaryota	Metazoa	Eumetazoa			Cnidaria		Anthozoa	Hexacorallia			Actiniaria				Edwardsiidae		Nematostella		Nematostella vectensis	starlet sea anemone
Eukaryota	Metazoa	Eumetazoa			Cnidaria		Anthozoa	Hexacorallia			Actiniaria				Aiptasiidae		Exaiptasia		Exaiptasia diaphana	sea anemone
Eukaryota	Metazoa	Eumetazoa			Cnidaria		Anthozoa	Hexacorallia			Actiniaria				Actiniidae		Actinia		Actinia tenebrosa	Waratah anemone
Eukaryota	Metazoa	Eumetazoa			Cnidaria		Anthozoa	Octocorallia			Alcyonacea				Nephtheidae		Dendronephthya		Dendronephthya gigantea	soft corals
Eukaryota	Metazoa	Eumetazoa			Cnidaria		Myxozoa	Myxosporea			Bivalvulida	Platysporina			Myxobolidae		Henneguya		Henneguya salminicola	myxozoan salmon parasite
Eukaryota	Metazoa	Eumetazoa			Cnidaria		Myxozoa	Myxosporea			Bivalvulida	Platysporina			Myxobolidae		Thelohanellus		Thelohanellus kitauei	myxozoan endoparasite
Eukaryota	Metazoa	Bilateria	Protostomia	Spiralia	Brachiopoda	Linguliformea	Lingulata				Lingulida			Linguloidea	Lingulidae		Lingula		Lingula anatina	brachiopod
Eukaryota	Metazoa	Bilateria	Protostomia	Spiralia	Platyhelminthes		Cestoda	Eucestoda			Cyclophyllidea				Hymenolepididae		Hymenolepis		Hymenolepis diminuta	rat tapeworm
Eukaryota	Metazoa	Bilateria	Protostomia	Spiralia	Platyhelminthes		Cestoda	Eucestoda			Cyclophyllidea				Hymenolepididae		Rodentolepis		Rodentolepis nana	Dwarf tapeworm
Eukaryota	Metazoa	Bilateria	Protostomia	Spiralia	Platyhelminthes		Cestoda	Eucestoda			Cyclophyllidea				Taeniidae		Echinococcus	Echinococcus granulosus group	Echinococcus granulosus	dog tapeworm
Eukaryota	Metazoa	Bilateria	Protostomia	Spiralia	Platyhelminthes		Cestoda	Eucestoda			Cyclophyllidea				Taeniidae		Taenia		Taenia asiatica	Asian tapeworm
Eukaryota	Metazoa	Bilateria	Protostomia	Spiralia	Platyhelminthes		Cestoda	Eucestoda			Cyclophyllidea				Mesocestoididae		Mesocestoides		Mesocestoides corti	tapeworm (mouse parasite)
Eukaryota	Metazoa	Bilateria	Protostomia	Spiralia	Platyhelminthes		Cestoda	Eucestoda			Diphyllobothriidea				Diphyllobothriidae		Sparganum		Sparganum proliferum	flatworms (fatal tapeworm)
Eukaryota	Metazoa	Bilateria	Protostomia	Spiralia	Platyhelminthes		Cestoda	Eucestoda			Diphyllobothriidea				Diphyllobothriidae		Schistocephalus		Schistocephalus solidus	flatworms (parasitic tapeworm)
Eukaryota	Metazoa	Bilateria	Protostomia	Spiralia	Platyhelminthes		Rhabditophora				Macrostomida				Macrostomidae		Macrostomum		Macrostomum lignano	hermaphroditic flatworm
Eukaryota	Metazoa	Bilateria	Protostomia	Spiralia	Platyhelminthes		Trematoda	Digenea			Strigeidida			Schistosomatoidea	Schistosomatidae		Trichobilharzia		Trichobilharzia regenti	flatworms (neuropathogenic parasite)
Eukaryota	Metazoa	Bilateria	Protostomia	Spiralia	Platyhelminthes		Trematoda	Digenea			Strigeidida			Schistosomatoidea	Schistosomatidae		Schistosoma		Schistosoma mansoni	blood flukes
Eukaryota	Metazoa	Bilateria	Protostomia	Spiralia	Platyhelminthes		Trematoda	Digenea			Opisthorchiida	Opisthorchiata			Opisthorchiidae		Opisthorchis		Opisthorchis viverrini	Southeast Asian liver fluke
Eukaryota	Metazoa	Bilateria	Protostomia	Spiralia	Platyhelminthes		Trematoda	Digenea			Opisthorchiida	Opisthorchiata			Opisthorchiidae		Clonorchis		Clonorchis sinensis	Chinese liver fluke
Eukaryota	Metazoa	Bilateria	Protostomia	Spiralia	Platyhelminthes		Trematoda	Digenea			Plagiorchiida	Troglotremata			Troglotrematidae		Paragonimus		Paragonimus westermani	oriental lung fluke
Eukaryota	Metazoa	Bilateria	Protostomia	Spiralia	Platyhelminthes		Trematoda	Digenea			Plagiorchiida	Troglotremata			Troglotrematidae		Paragonimus		Paragonimus kellicotti	North American lung fluke
Eukaryota	Metazoa	Bilateria	Protostomia	Spiralia	Platyhelminthes		Trematoda	Digenea			Plagiorchiida	Echinostomata		Echinostomatoidea	Fasciolidae		Fasciola		Fasciola hepatica	liver fluke
Eukaryota	Metazoa	Bilateria	Protostomia	Spiralia	Platyhelminthes		Trematoda	Digenea			Plagiorchiida	Echinostomata		Echinostomatoidea	Fasciolidae		Fasciolopsis		Fasciolopsis buski	giant intestinal flukes
Eukaryota	Metazoa	Bilateria	Protostomia	Spiralia	Platyhelminthes		Trematoda	Digenea			Plagiorchiida	Echinostomata		Echinostomatoidea	Echinostomatidae		Echinostoma		Echinostoma caproni	flukes
Eukaryota	Metazoa	Bilateria	Protostomia	Spiralia	Platyhelminthes		Monogenea	Polyopisthocotylea			Polystomatidea				Polystomatidae		Protopolystoma		Protopolystoma xenopodis	ectoparasitic flatworm
Eukaryota	Metazoa	Bilateria	Protostomia	Spiralia	Rotifera		Eurotatoria	Bdelloidea									Rotaria		Rotaria socialis	bdelloid rotifers
Eukaryota	Metazoa	Bilateria	Protostomia	Spiralia	Rotifera		Eurotatoria	Bdelloidea									Rotaria		Rotaria sordida	bdelloid rotifers
Eukaryota	Metazoa	Bilateria	Protostomia	Spiralia	Rotifera		Eurotatoria	Bdelloidea			Adinetida				Adinetidae		Adineta		Adineta ricciae	freshwater rotifers
Eukaryota	Metazoa	Bilateria	Protostomia	Spiralia	Rotifera		Eurotatoria	Bdelloidea			Adinetida				Adinetidae		Adineta		Adineta steineri	bdelloid rotifers
Eukaryota	Metazoa	Bilateria	Protostomia	Spiralia	Rotifera		Eurotatoria	Bdelloidea			Philodinida				Philodinidae		Didymodactylos		Didymodactylos carnosus	bdelloid rotifers
Eukaryota	Metazoa	Bilateria	Protostomia	Spiralia	Rotifera		Eurotatoria	Monogononta			Ploima				Brachionidae		Brachionus		Brachionus calyciflorus	rotifers
Eukaryota	Metazoa	Bilateria	Protostomia	Spiralia	Rotifera		Eurotatoria	Monogononta			Ploima				Brachionidae		Brachionus		Brachionus plicatilis	rotifera
Eukaryota	Metazoa	Bilateria	Protostomia	Spiralia	Chaetognatha		Sagittoidea				Phragmophora				Spadellidae		Spadella		Spadella cephaloptera	arrow worm
Eukaryota	Metazoa	Bilateria	Protostomia	Spiralia	Mollusca		Bivalvia	Autobranchia			Mytiloida			Mytiloidea	Mytilidae	Mytilinae	Mytilus		Mytilus galloprovincialis	Mediterranean mussel
Eukaryota	Metazoa	Bilateria	Protostomia	Spiralia	Mollusca		Bivalvia	Autobranchia			Mytiloida			Mytiloidea	Mytilidae	Mytilinae	Mytilus		Mytilus edulis	blue mussel
Eukaryota	Metazoa	Bilateria	Protostomia	Spiralia	Mollusca		Bivalvia	Autobranchia			Ostreoida			Ostreoidea	Ostreidae		Crassostrea		Crassostrea gigas	Pacific oyster
Eukaryota	Metazoa	Bilateria	Protostomia	Spiralia	Mollusca		Bivalvia	Autobranchia			Ostreoida			Ostreoidea	Ostreidae		Crassostrea		Crassostrea virginica	eastern oyster
Eukaryota	Metazoa	Bilateria	Protostomia	Spiralia	Mollusca		Bivalvia	Autobranchia			Pectinida			Pectinoidea	Pectinidae		Chlamys		Chlamys islandica	Iceland scallop
Eukaryota	Metazoa	Bilateria	Protostomia	Spiralia	Mollusca		Bivalvia	Autobranchia			Pectinida			Pectinoidea	Pectinidae		Pecten		Pecten maximus	St James shell
Eukaryota	Metazoa	Bilateria	Protostomia	Spiralia	Mollusca		Bivalvia	Autobranchia			Venerida			Pectinoidea	Veneridae		Mercenaria		Mercenaria mercenaria	northern quahog
Eukaryota	Metazoa	Bilateria	Protostomia	Spiralia	Mollusca		Gastropoda	Caenogastropoda			Caenogastropoda	Architaenioglossa		Ampullarioidea	Ampullariidae		Pomacea		Pomacea canaliculata	golden apple snail
Eukaryota	Metazoa	Bilateria	Protostomia	Spiralia	Mollusca		Gastropoda	Caenogastropoda			Caenogastropoda			Cerithioidea	Batillariidae		Batillaria		Batillaria attramentaria	Japanese mud snail
Eukaryota	Metazoa	Bilateria	Protostomia	Spiralia	Mollusca		Gastropoda	Vetigastropoda			Lepetellida				Haliotidae		Haliotis		Haliotis rufescens	red abalone
Eukaryota	Metazoa	Bilateria	Protostomia	Spiralia	Mollusca		Gastropoda	Vetigastropoda			Lepetellida				Haliotidae		Haliotis		Haliotis rubra	blacklip abalone
Eukaryota	Metazoa	Bilateria	Protostomia	Spiralia	Mollusca		Gastropoda	Heterobranchia			Systellommatophora			Onchidioidea	Onchidiidae		Onchidium		Onchidium reevesii	air breathing sea slug
Eukaryota	Metazoa	Bilateria	Protostomia	Spiralia	Mollusca		Gastropoda	Heterobranchia			Nudibranchia	Cladobranchia		Dendronotoidea	Tritoniidae		Tritonia		Tritonia tetraquetra	gastropods
Eukaryota	Metazoa	Bilateria	Protostomia	Spiralia	Mollusca		Gastropoda	Heterobranchia			Nudibranchia	Cladobranchia		Dendronotoidea	Dendronotidae		Melibe		Melibe leonina	hooded nudibranch
Eukaryota	Metazoa	Bilateria	Protostomia	Spiralia	Mollusca		Gastropoda	Heterobranchia			Nudibranchia	Cladobranchia		Aeolidioidea	Glaucidae		Hermissenda		Hermissenda crassicornis	sea slug
Eukaryota	Metazoa	Bilateria	Protostomia	Spiralia	Mollusca		Gastropoda	Heterobranchia			Aplysiida			Aplysioidea	Aplysiidae		Aplysia		Aplysia californica	California sea hare
Eukaryota	Metazoa	Bilateria	Protostomia	Spiralia	Mollusca		Gastropoda	Heterobranchia						Lymnaeoidea	Planorbidae		Biomphalaria		Biomphalaria glabrata	freshwater snail
Eukaryota	Metazoa	Bilateria	Protostomia	Spiralia	Mollusca		Gastropoda	Heterobranchia						Lymnaeoidea	Planorbidae		Bulinus		Bulinus truncatus	air breathing freshwater snail
Eukaryota	Metazoa	Bilateria	Protostomia	Spiralia	Mollusca		Gastropoda	Heterobranchia						Placobranchoidea	Plakobranchidae		Elysia		Elysia chlorotica	eastern emerald elysia
Eukaryota	Metazoa	Bilateria	Protostomia	Spiralia	Mollusca		Gastropoda	Heterobranchia						Placobranchoidea	Plakobranchidae		Plakobranchus		Plakobranchus ocellatus	sacoglossan sea slug
Eukaryota	Metazoa	Bilateria	Protostomia	Spiralia	Mollusca		Gastropoda	Heterobranchia						Neomphaloidea	Peltospiridae		Gigantopelta		Gigantopelta aegis	deep sea snail
Eukaryota	Metazoa	Bilateria	Protostomia	Spiralia	Mollusca		Gastropoda	Heterobranchia			Stylommatophora			Helicoidea	Geomitridae		Candidula		Candidula unifasciata	air breathing land snail
Eukaryota	Metazoa	Bilateria	Protostomia	Spiralia	Mollusca		Gastropoda	Heterobranchia	Euheterodonta		Myida			Dreissenoidea	Dreissenidae		Dreissena		Dreissena polymorpha	zebra mussel
Eukaryota	Metazoa	Bilateria	Protostomia	Spiralia	Mollusca		Gastropoda	Patellogastropoda						Lottioidea	Lottiidae		Lottia		Lottia gigantea	owl limpet
Eukaryota	Metazoa	Bilateria	Protostomia	Spiralia	Mollusca		Cephalopoda	Coleoidea	Neocoleoidea		Octopoda	Incirrata			Octopodidae		Octopus		Octopus sinensis	East Asian common octopus
Eukaryota	Metazoa	Bilateria	Protostomia	Spiralia	Mollusca		Cephalopoda	Coleoidea	Neocoleoidea		Octopoda	Incirrata			Octopodidae		Octopus		Octopus bimaculoides	California two-spot octopus
Eukaryota	Metazoa	Bilateria	Protostomia	Spiralia	Mollusca		Cephalopoda	Coleoidea	Neocoleoidea		Sepiida				Sepiolidae	Sepiolinae	Euprymna		Euprymna scolopes	Hawaiian bobtail squid
Eukaryota	Metazoa	Bilateria	Protostomia	Spiralia	Mollusca		Cephalopoda	Coleoidea	Neocoleoidea		Sepiida	Sepiina			Sepiidae		Sepia		Sepia pharaonis	pharaoh cuttlefish
Eukaryota	Metazoa	Bilateria	Protostomia	Spiralia	Mollusca		Cephalopoda	Coleoidea	Neocoleoidea		Sepiida	Sepiina			Sepiidae		Sepia		Sepia officinalis	Common cuttlefish
Eukaryota	Metazoa	Bilateria	Protostomia	Spiralia	Annelida		Polychaeta	Sedentaria	Scolecida		Capitellida				Capitellidae		Capitella		Capitella teleta	segmented annelid worms
Eukaryota	Metazoa	Bilateria	Protostomia	Spiralia	Annelida		Polychaeta	Sedentaria	Canalipalpata		Oweniida				Oweniidae		Owenia		Owenia fusiformis	marine bristle worm
Eukaryota	Metazoa	Bilateria	Protostomia	Spiralia	Annelida		Polychaeta	Palpata	Aciculata		Phyllodocida				Nereididae		Platynereis		Platynereis dumerilii	Dumeril's clam worm
Eukaryota	Metazoa	Bilateria	Protostomia		Nematoda		Enoplea	Dorylaimia			Dioctophymatida			Dioctophymatoidea	Soboliphymatidae		Soboliphyme		Soboliphyme baturini	stomach-dwelling nematode
Eukaryota	Metazoa	Bilateria	Protostomia		Nematoda		Enoplea	Dorylaimia			Trichinellida				Trichuridae		Trichuris		Trichuris trichiura	human whipworm
Eukaryota	Metazoa	Bilateria	Protostomia		Nematoda		Enoplea	Dorylaimia			Trichinellida				Trichinellidae		Trichinella		Trichinella spiralis	nematode parasite (trichinosis)
Eukaryota	Metazoa	Bilateria	Protostomia		Nematoda		Enoplea	Dorylaimia			Trichinellida				Trichinellidae		Trichinella		Trichinella nativa	pathogenic nematode
Eukaryota	Metazoa	Bilateria	Protostomia	Ecdysozoa	Nematoda		Chromadorea				Rhabditida	Spirurina	Ascaridomorpha	Ascaridoidea	Toxocaridae		Toxocara		Toxocara canis	dog roundworm
Eukaryota	Metazoa	Bilateria	Protostomia		Nematoda		Chromadorea				Rhabditida	Spirurina	Ascaridomorpha	Ascaridoidea	Anisakidae		Anisakis		Anisakis simplex	herring worm
Eukaryota	Metazoa	Bilateria	Protostomia		Nematoda		Chromadorea				Rhabditida	Spirurina	Spiruromorpha	Filarioidea	Onchocercidae		Loa		Loa loa	eye worm
Eukaryota	Metazoa	Bilateria	Protostomia		Nematoda		Chromadorea				Rhabditida	Spirurina	Spiruromorpha	Thelazioidea	Thelaziidae		Thelazia		Thelazia callipaeda	thelaziosis nematode
Eukaryota	Metazoa	Bilateria	Protostomia		Nematoda		Chromadorea				Rhabditida	Spirurina		Dracunculoidea	Dracunculidae		Dracunculus		Dracunculus medinensis	Guinea worm
Eukaryota	Metazoa	Bilateria	Protostomia		Tardigrada		Eutardigrada				Parachela			Hypsibioidea	Ramazzottiidae		Ramazzottius		Ramazzottius varieornatus	water bear (tardigrades)
Eukaryota	Metazoa	Bilateria	Protostomia		Arthropoda	Chelicerata	Arachnida				Araneae	Araneomorphae		Eresoidea	Eresidae		Stegodyphus		Stegodyphus dumicola	African social spider
Eukaryota	Metazoa	Bilateria	Protostomia		Arthropoda	Chelicerata	Arachnida				Araneae	Araneomorphae		Araneoidea	Araneidae		Araneus		Araneus ventricosus	common orb-weaving spider
Eukaryota	Metazoa	Bilateria	Protostomia		Arthropoda	Chelicerata	Arachnida				Araneae	Araneomorphae		Araneoidea	Nephilidae		Nephila		Nephila pilipes	giant wood spider
Eukaryota	Metazoa	Bilateria	Protostomia		Arthropoda	Chelicerata	Arachnida				Araneae	Araneomorphae		Araneoidea	Linyphiidae	Erigoninae	Oedothorax		Oedothorax gibbosus	dwarf spiders
Eukaryota	Metazoa	Bilateria	Protostomia		Arthropoda	Chelicerata	Arachnida				Araneae	Araneomorphae		Araneoidea	Theridiidae	Erigoninae	Parasteatoda		Parasteatoda tepidariorum	common house spider
Eukaryota	Metazoa	Bilateria	Protostomia		Arthropoda	Chelicerata	Arachnida				Scorpiones			Buthoidea	Buthidae		Centruroides		Centruroides sculpturatus	Arizona bark scorpion
Eukaryota	Metazoa	Bilateria	Protostomia		Arthropoda	Chelicerata	Arachnida	Acari			Trombidiformes	Prostigmata		Tetranychoidea	Tetranychidae		Tetranychus		Tetranychus urticae	two-spotted spider mite
Eukaryota	Metazoa	Bilateria	Protostomia		Arthropoda	Chelicerata	Arachnida	Acari			Trombidiformes	Prostigmata	Anystina	Trombidioidea	Trombidiidae		Dinothrombium		Dinothrombium tinctorium	red velvet mite
Eukaryota	Metazoa	Bilateria	Protostomia		Arthropoda	Chelicerata	Arachnida	Acari			Trombidiformes	Prostigmata	Anystina	Trombidioidea	Trombidiidae		Leptotrombidium		Leptotrombidium deliense	mite (scrub typhus vector)
Eukaryota	Metazoa	Bilateria	Protostomia		Arthropoda	Chelicerata	Arachnida	Acari			Sarcoptiformes	Astigmata		Analgoidea	Pyroglyphidae		Dermatophagoides		Dermatophagoides pteronyssinus	European house dust mite
Eukaryota	Metazoa	Bilateria	Protostomia		Arthropoda	Chelicerata	Arachnida	Acari			Sarcoptiformes	Astigmata		Analgoidea	Pyroglyphidae		Euroglyphus		Euroglyphus maynei	house dust mite
Eukaryota	Metazoa	Bilateria	Protostomia		Arthropoda	Chelicerata	Arachnida	Acari			Sarcoptiformes	Astigmata		Sarcoptoidea	Sarcoptidae	Sarcoptinae	Sarcoptes		Sarcoptes scabiei	Scabies mite
Eukaryota	Metazoa	Bilateria	Protostomia		Arthropoda	Chelicerata	Arachnida	Acari			Sarcoptiformes	Oribatida	Brachypylina	Oppioidea	Oppiidae		Oppiella		Oppiella nova	oribatid mites (soil mites)
Eukaryota	Metazoa	Bilateria	Protostomia		Arthropoda	Chelicerata	Arachnida	Acari			Mesostigmata	Monogynaspida	Gamasina	Phytoseioidea	Phytoseiidae	Amblyseiinae	Neoseiulus		Neoseiulus barkeri	predatory mite
Eukaryota	Metazoa	Bilateria	Protostomia		Arthropoda	Chelicerata	Arachnida	Acari			Mesostigmata	Monogynaspida	Gamasina	Phytoseioidea	Phytoseiidae	Typhlodrominae	Galendromus		Galendromus occidentalis	western predatory mite
Eukaryota	Metazoa	Bilateria	Protostomia		Arthropoda	Chelicerata	Arachnida	Acari			Ixodida			Ixodoidea	Ixodidae	Ixodinae	Ixodes		Ixodes scapularis	deer tick
Eukaryota	Metazoa	Bilateria	Protostomia		Arthropoda	Chelicerata	Arachnida	Acari			Ixodida			Ixodoidea	Ixodidae	Hyalomminae	Hyalomma		Hyalomma asiaticum	hard ticks
Eukaryota	Metazoa	Bilateria	Protostomia		Arthropoda	Chelicerata	Arachnida	Acari			Ixodida			Ixodoidea	Ixodidae	Rhipicephalinae	Dermacentor		Dermacentor silvarum	hard ticks (East Asia)
Eukaryota	Metazoa	Bilateria	Protostomia		Arthropoda	Chelicerata	Arachnida	Acari			Ixodida			Ixodoidea	Ixodidae	Haemaphysalinae	Haemaphysalis		Haemaphysalis longicornis	longhorned tick
Eukaryota	Metazoa	Bilateria	Protostomia		Arthropoda	Chelicerata	Pycnogonida				Pantopoda			Nymphonidae	Nymphonidae				Nymphon striatum	sea spiders
Eukaryota	Metazoa	Bilateria	Protostomia		Arthropoda	Chelicerata	Merostomata				Xiphosura				Limulidae				Limulus polyphemus	horseshoe crab
Eukaryota	Metazoa	Bilateria	Protostomia		Arthropoda	Crustacea	Ostracoda	Podocopa			Podocopida	Cypridocopina		Cypridoidea	Cyprididae				Cyprideis torosa	ostracods
Eukaryota	Metazoa	Bilateria	Protostomia		Arthropoda	Crustacea	Ostracoda	Podocopa			Podocopida	Cypridocopina		Cypridoidea	Cyprididae		Notodromas		Notodromas monacha	seed shrimp
Eukaryota	Metazoa	Bilateria	Protostomia		Arthropoda	Crustacea	Ostracoda	Podocopa			Podocopida	Darwinulocopina		Darwinuloidea	Darwinulidae				Darwinula stevensoni	seed shrimp
Eukaryota	Metazoa	Bilateria	Protostomia		Arthropoda	Crustacea	Hexanauplia	Copepoda	Neocopepoda	Gymnoplea	Calanoida				Temoridae				Eurytemora affinis	copepod
Eukaryota	Metazoa	Bilateria	Protostomia		Arthropoda	Crustacea	Hexanauplia	Copepoda	Neocopepoda	Podoplea	Harpacticoida				Harpacticidae				Tigriopus californicus	copepod
Eukaryota	Metazoa	Bilateria	Protostomia		Arthropoda	Crustacea	Hexanauplia	Copepoda	Neocopepoda	Podoplea	Siphonostomatoida				Caligidae		Lepeophtheirus		Lepeophtheirus salmonis	salmon louse
Eukaryota	Metazoa	Bilateria	Protostomia		Arthropoda	Crustacea	Hexanauplia	Copepoda	Neocopepoda	Podoplea	Siphonostomatoida				Caligidae		Caligus		Caligus rogercresseyi	sea lice
Eukaryota	Metazoa	Bilateria	Protostomia		Arthropoda	Crustacea	Thecostraca		Cirripedia		Sessilia				Balanidae				Amphibalanus amphitrite	acorn barnacle
Eukaryota	Metazoa	Bilateria	Protostomia		Arthropoda	Crustacea	Thecostraca	Cirripedia	Thoracica		Pollicipedomorpha				Pollicipedidae				Pollicipes pollicipes	goose neck barnacle
Eukaryota	Metazoa	Bilateria	Protostomia		Arthropoda	Crustacea	Malacostraca	Eumalacostraca		Peracarida	Amphipoda	Senticaudata	Talitrida	Talitroidea	Hyalellidae				Hyalella azteca	amphipod
Eukaryota	Metazoa	Bilateria	Protostomia		Arthropoda	Crustacea	Malacostraca	Eumalacostraca		Peracarida	Amphipoda	Senticaudata	Talitrida	Talitroidea	Talitridae				Talitrus saltator	sand hopper
Eukaryota	Metazoa	Bilateria	Protostomia		Arthropoda	Crustacea	Malacostraca	Eumalacostraca		Peracarida	Amphipoda	Senticaudata	Talitrida	Talitroidea	Talitridae				Trinorchestia longiramus	amphipods
Eukaryota	Metazoa	Bilateria	Protostomia		Arthropoda	Crustacea	Malacostraca	Eumalacostraca		Peracarida	Isopoda				Cirolanidae				Eurydice pulchra	speckled sea louse
Eukaryota	Metazoa	Bilateria	Protostomia		Arthropoda	Crustacea	Malacostraca	Eumalacostraca		Peracarida	Isopoda	Oniscidea			Armadillidiidae				Armadillidium vulgare	common pillbug
Eukaryota	Metazoa	Bilateria	Protostomia		Arthropoda	Crustacea	Malacostraca	Eumalacostraca		Peracarida	Isopoda	Oniscidea			Armadillidiidae				Armadillidium nasatum	woodlouse
Eukaryota	Metazoa	Bilateria	Protostomia		Arthropoda	Crustacea	Malacostraca	Eumalacostraca		Eucarida	Decapoda	Dendrobranchiata		Penaeoidea	Penaeidae				Penaeus vannamei	whiteleg shrimp
Eukaryota	Metazoa	Bilateria	Protostomia		Arthropoda	Crustacea	Malacostraca	Eumalacostraca		Eucarida	Decapoda	Dendrobranchiata		Penaeoidea	Penaeidae				Penaeus monodon	black tiger shrimp
Eukaryota	Metazoa	Bilateria	Protostomia		Arthropoda	Crustacea	Malacostraca	Eumalacostraca		Eucarida	Decapoda	Pleocyemata	Astacidea	Nephropoidea	Nephropidae				Homarus americanus	American lobster
Eukaryota	Metazoa	Bilateria	Protostomia		Arthropoda	Crustacea	Malacostraca	Eumalacostraca		Eucarida	Decapoda	Pleocyemata	Brachyura	Portunoidea	Portunidae				Portunus trituberculatus	swimming crab
Eukaryota	Metazoa	Bilateria	Protostomia		Arthropoda	Crustacea	Malacostraca	Eumalacostraca		Eucarida	Decapoda	Pleocyemata	Brachyura	Majoidea	Majidae		Chionoecetes		Chionoecetes opilio	snow crab
Eukaryota	Metazoa	Bilateria	Protostomia		Arthropoda	Crustacea	Malacostraca	Eumalacostraca		Eucarida	Euphausiacea				Euphausiidae		Euphausia		Euphausia superba	Antarctic krill
Eukaryota	Metazoa	Bilateria	Protostomia		Arthropoda	Crustacea	Branchiopoda	Phyllopoda			Diplostraca	Cladocera	Anomopoda		Daphniidae				Daphnia magna	water flea
Eukaryota	Metazoa	Bilateria	Protostomia		Arthropoda	Crustacea	Branchiopoda	Phyllopoda			Diplostraca	Cladocera	Anomopoda		Daphniidae				Daphnia pulex	common water flea
Eukaryota	Metazoa	Bilateria	Protostomia		Arthropoda	hexapoda	Collembola				Symphypleona				Sminthuridae				Allacma fusca	springtails
Eukaryota	Metazoa	Bilateria	Protostomia		Arthropoda	hexapoda	Collembola				Entomobryomorpha			Entomobryoidea	Entomobryidae				Orchesella cincta	springtails
Eukaryota	Metazoa	Bilateria	Protostomia		Arthropoda	hexapoda	Insecta	Pterygota	Palaeoptera		Odonata	Zygoptera		Coenagrionoidea	Coenagrionidae				Ischnura elegans	blue-tailed damselfly
Eukaryota	Metazoa	Bilateria	Protostomia		Arthropoda	hexapoda	Insecta	Pterygota	Palaeoptera		Odonata	Epiprocta	Anisoptera	Cavilabiata	Libellulidae				Ladona fulva	scarce chaser
Eukaryota	Metazoa	Bilateria	Protostomia		Arthropoda	hexapoda	Insecta	Pterygota	Palaeoptera		Ephemeroptera	Pisciforma			Baetidae		Cloeon		Cloeon dipterum	mayfly
Eukaryota	Metazoa	Bilateria	Protostomia		Arthropoda	hexapoda	Insecta	Pterygota	Palaeoptera		Ephemeroptera	Furcatergalia	Scapphodonta		Ephemeridae		Ephemera		Ephemera danica	green drake mayfly
Eukaryota	Metazoa	Bilateria	Protostomia		Arthropoda	hexapoda	Insecta	Pterygota	Neoptera	Polyneoptera	Orthoptera	Grilloidea	Gryllidea	Grylloidea	Gryllidae	Nemobiinae			Dianemobius nigrofasciatus	band-legged ground cricket
Eukaryota	Metazoa	Bilateria	Protostomia		Arthropoda	hexapoda	Insecta	Pterygota	Neoptera	Polyneoptera	Orthoptera	Grilloidea	Gryllidea	Grylloidea	Gryllidae	Gryllinae			Gryllus bimaculatus	two-spotted cricket
Eukaryota	Metazoa	Bilateria	Protostomia		Arthropoda	hexapoda	Insecta	Pterygota	Neoptera	Polyneoptera	Orthoptera	Caelifera	Acrididea	Acridoidea	Acrididae	Cyrtacanthacridinae	Schistocerca		Schistocerca gregaria	desert locust
Eukaryota	Metazoa	Bilateria	Protostomia		Arthropoda	hexapoda	Insecta	Pterygota	Neoptera	Polyneoptera	Blattodea			Blaberoidea	Ectobiidae	Blattellinae			Blattella germanica	German cockroach
Eukaryota	Metazoa	Bilateria	Protostomia		Arthropoda	hexapoda	Insecta	Pterygota	Neoptera	Polyneoptera	Blattodea			Blaberoidea	Blaberidae	Oxyhaloinae			Rhyparobia maderae	Madeira cockroach
Eukaryota	Metazoa	Bilateria	Protostomia		Arthropoda	hexapoda	Insecta	Pterygota	Neoptera	Polyneoptera	Blattodea			Blattoidea	Termopsidae	Termopsinae			Zootermopsis nevadensis	Nevada termite
Eukaryota	Metazoa	Bilateria	Protostomia		Arthropoda	hexapoda	Insecta	Pterygota	Neoptera	Polyneoptera	Blattodea			Blattoidea	Blattidae	Blattinae	Periplaneta		Periplaneta americana	American cockroach
Eukaryota	Metazoa	Bilateria	Protostomia		Arthropoda	hexapoda	Insecta	Pterygota	Neoptera	Polyneoptera	Blattodea			Blattoidea	Termitidae	Macrotermitinae			Odontotermes formosanus	fungus-growing termites
Eukaryota	Metazoa	Bilateria	Protostomia		Arthropoda	hexapoda	Insecta	Pterygota	Neoptera	Polyneoptera	Phasmatodea	Timematodea		Timematoidea	Timematidae		Timema		Timema shepardi	Shepard's Timema
Eukaryota	Metazoa	Bilateria	Protostomia		Arthropoda	hexapoda	Insecta	Pterygota	Neoptera	Polyneoptera	Phasmatodea	Timematodea		Timematoidea	Timematidae		Timema		Timema genevievae	Genevieve's timema (walking stick)
Eukaryota	Metazoa	Bilateria	Protostomia		Arthropoda	hexapoda	Insecta	Pterygota	Neoptera	Paraneoptera	Phthiraptera	Anoplura			Pediculidae				Pediculus humanus corporis	body louse
Eukaryota	Metazoa	Bilateria	Protostomia		Arthropoda	hexapoda	Insecta	Pterygota	Neoptera	Paraneoptera	Thysanoptera	Terebrantia		Thripoidea	Thripidae				Frankliniella occidentalis	western flower thrips
Eukaryota	Metazoa	Bilateria	Protostomia		Arthropoda	hexapoda	Insecta	Pterygota	Neoptera	Paraneoptera	Thysanoptera	Terebrantia		Thripoidea	Thripidae				Thrips palmi	melon thrips
Eukaryota	Metazoa	Bilateria	Protostomia		Arthropoda	hexapoda	Insecta	Pterygota	Neoptera	Paraneoptera	Hemiptera	Sternorrhyncha		Aleyrodoidea	Aleyrodidae				Bemisia tabaci	silverleaf whitefly
Eukaryota	Metazoa	Bilateria	Protostomia		Arthropoda	hexapoda	Insecta	Pterygota	Neoptera	Paraneoptera	Hemiptera	Sternorrhyncha	Aphidomorpha	Aphidoidea	Aphididae				Acyrthosiphon pisum	pea aphid
Eukaryota	Metazoa	Bilateria	Protostomia		Arthropoda	hexapoda	Insecta	Pterygota	Neoptera	Paraneoptera	Hemiptera	Auchenorrhncha	Fulgoromorpha	Fulgoroidea	Delphacidae				Laodelphax striatella	small brown planthopper
Eukaryota	Metazoa	Bilateria	Protostomia		Arthropoda	hexapoda	Insecta	Pterygota	Neoptera	Paraneoptera	Hemiptera	Heteroptera	Cimicomorpha	Cimicoidea	Miridae	Mirinae			Apolygus lucorum	true bugs
Eukaryota	Metazoa	Bilateria	Protostomia		Arthropoda	hexapoda	Insecta	Pterygota	Neoptera	Paraneoptera	Hemiptera	Heteroptera	Pentatomomorpha	Pyrrhocoroidea	Pyrrhocoridae				Pyrrhocoris apterus	firebug
Eukaryota	Metazoa	Bilateria	Protostomia		Arthropoda	hexapoda	Insecta	Pterygota	Neoptera	Holometabola	Hymenoptera			Tenthredinoidea	Diprionidae				Neodiprion lecontei	redheaded pine sawfly
Eukaryota	Metazoa	Bilateria	Protostomia		Arthropoda	hexapoda	Insecta	Pterygota	Neoptera	Holometabola	Hymenoptera			Orussoidea	Orussidae				Orussus abietinus	sawfly
Eukaryota	Metazoa	Bilateria	Protostomia		Arthropoda	hexapoda	Insecta	Pterygota	Neoptera	Holometabola	Hymenoptera	Apocripta	Parasitoida	Chalcidoidea	Pteromalidae				Nasonia vitripennis	jewel wasp
Eukaryota	Metazoa	Bilateria	Protostomia		Arthropoda	hexapoda	Insecta	Pterygota	Neoptera	Holometabola	Hymenoptera	Apocripta	Aculeata	Apoidea	Apidae				Apis mellifera	honey bee
Eukaryota	Metazoa	Bilateria	Protostomia		Arthropoda	hexapoda	Insecta	Pterygota	Neoptera	Holometabola	Hymenoptera	Apocripta	Aculeata	Formicoidea	Formicidae				Camponotus floridanus	Florida carpenter ant
Eukaryota	Metazoa	Bilateria	Protostomia		Arthropoda	hexapoda	Insecta	Pterygota	Neoptera	Endopterygota	Neuroptera	Hemerobiiformia			Chrysopidae	Chrysopinae	Chrysoperla		Chrysoperla carnea	common green lacewing
Eukaryota	Metazoa	Bilateria	Protostomia		Arthropoda	hexapoda	Insecta	Pterygota	Neoptera	Holometabola	Coleoptera	Polyphaga	Elateriformia	Elateroidea	Lampyridae				Photinus pyralis	common eastern firefly
Eukaryota	Metazoa	Bilateria	Protostomia		Arthropoda	hexapoda	Insecta	Pterygota	Neoptera	Holometabola	Coleoptera	Polyphaga	Elateriformia	Buprestoidea	Buprestidae				Agrilus planipennis	jewel beetle
Eukaryota	Metazoa	Bilateria	Protostomia		Arthropoda	hexapoda	Insecta	Pterygota	Neoptera	Holometabola	Coleoptera	Polyphaga	Cucujiformia	Tenebrionoidea	Tenebrionidae		Tribolium		Tribolium castaneum	red flour beetle
Eukaryota	Metazoa	Bilateria	Protostomia		Arthropoda	hexapoda	Insecta	Pterygota	Neoptera	Holometabola	Coleoptera	Polyphaga	Cucujiformia	Chrysomeloidea	Chrysomelidae				Leptinotarsa decemlineata	Colorado potato beetle
Eukaryota	Metazoa	Bilateria	Protostomia		Arthropoda	hexapoda	Insecta	Pterygota	Neoptera	Holometabola	Coleoptera	Polyphaga	Cucujiformia	Cucujoidea	Coccinellidae				Coccinella septempunctata	seven-spotted ladybird
Eukaryota	Metazoa	Bilateria	Protostomia		Arthropoda	hexapoda	Insecta	Pterygota	Neoptera	Holometabola	Diptera	Nematocera	Bibionomorpha	Sciaroidea	Sciaridae	Bradysia			Bradysia coprophila	fungus gnat
Eukaryota	Metazoa	Bilateria	Protostomia		Arthropoda	hexapoda	Insecta	Pterygota	Neoptera	Holometabola	Diptera	Nematocera	Culicomorpha	Culicoidea	Chironomoidea				Clunio marinus	marine midge
Eukaryota	Metazoa	Bilateria	Protostomia		Arthropoda	hexapoda	Insecta	Pterygota	Neoptera	Holometabola	Diptera	Brachycera	Muscomorpha	Ephydroidea	Drosophilidae		Sophophora	melanogaster group	Drosophila melanogaster	fruit fly
Eukaryota	Metazoa	Bilateria	Protostomia		Arthropoda	hexapoda	Insecta	Pterygota	Neoptera	Holometabola	Diptera	Brachycera	Muscomorpha	Muscoidea	Muscidae				Musca domestica	house fly
Eukaryota	Metazoa	Bilateria	Protostomia	Ecdysozoa	Arthropoda	hexapoda	Insecta	Dicondylia	Neoptera	Holometabola	Diptera	Brachycera	Stratiomyomorpha	Stratiomyida	Hermetiinae				Hermetia illucens	black soldier fly
Eukaryota	Metazoa	Bilateria	Protostomia		Arthropoda	hexapoda	Insecta	Pterygota	Neoptera	Holometabola	Lepidoptera	Glossata	Neolepidoptera	Papilionoidea	Nymphalidae	Danainae	Danaus		Danaus plexippus plexippus	monarch butterfly
Eukaryota	Metazoa	Bilateria	Protostomia		Arthropoda	hexapoda	Insecta	Pterygota	Neoptera	Holometabola	Lepidoptera	Glossata	Neolepidoptera	Noctuoidea	Noctuidae	Heliothinae	Helicoverpa		Helicoverpa armigera	cotton bollworm
Eukaryota	Metazoa	Bilateria	Protostomia		Arthropoda	hexapoda	Insecta	Pterygota	Neoptera	Holometabola	Lepidoptera	Glossata	Neolepidoptera	Bombycoidea	Bombycidae	Bombycinae	Bombyx		Bombyx mori	domestic silkworm
Eukaryota	Metazoa	Bilateria	Protostomia		Arthropoda	hexapoda	Insecta	Pterygota	Neoptera	Holometabola	Lepidoptera	Glossata	Neolepidoptera	Pyraloidea	Crambidae	Crambinae	Chilo		Chilo suppressalis	striped riceborer
Eukaryota	Metazoa	Bilateria	Protostomia		Arthropoda	hexapoda	Insecta	Pterygota	Neoptera	Holometabola	Lepidoptera	Glossata	Neolepidoptera	Yponomeutoidea	Plutellidae		Plutella		Plutella xylostella	diamondback moth
Eukaryota	Metazoa	Bilateria	Protostomia		Arthropoda	hexapoda	Insecta	Pterygota	Neoptera	Holometabola	Siphonaptera	Pulicomorpha		Pulicoidea	Pulicidae				Ctenocephalides felis	cat flea
Eukaryota	Metazoa	Bilateria	Deuterostomia		Echinodermata		Holothuroidea	Aspidochirotacea			Aspidochirotida				Stichopodidae				Apostichopus japonicus	sea cucumber
Eukaryota	Metazoa	Bilateria	Deuterostomia		Echinodermata		Asteroidea				Valvatida				Acanthasteridae				Acanthaster planci	crown-of-thorns starfish
Eukaryota	Metazoa	Bilateria	Deuterostomia		Echinodermata		Asteroidea				Valvatida				Asterinidae				Patiria miniata	bat star
Eukaryota	Metazoa	Bilateria	Deuterostomia		Echinodermata		Asteroidea				Forcipulatida				Asteriidae				Asterias rubens	European starfish
Eukaryota	Metazoa	Bilateria	Deuterostomia		Echinodermata		Echinoidea	Euechinoidea			Echinoida		Echinidea		Strongylocentrotidae				Strongylocentrotus purpuratus	purple sea urchin
Eukaryota	Metazoa	Bilateria	Deuterostomia		Echinodermata		Echinoidea	Euechinoidea			Echinoida		Echinidea		Strongylocentrotidae		Mesocentrotus		Mesocentrotus franciscanus	red sea urchin
Eukaryota	Metazoa	Bilateria	Deuterostomia		Echinodermata		Echinoidea	Euechinoidea			Camarodonta		Echinidea		Echinometridae				Evechinus chloroticus	Kina (sea urchin)
Eukaryota	Metazoa	Bilateria	Deuterostomia		Echinodermata		Echinoidea	Euechinoidea			Camarodonta		Echinidea		Echinidae				Sterechinus neumayeri	Antarctic sea urchin
Eukaryota	Metazoa	Bilateria	Deuterostomia		Echinodermata		Echinoidea	Euechinoidea			Temnopleuroida				Toxopneustida				Lytechinus variegatus	green sea urchin
Eukaryota	Metazoa	Bilateria	Deuterostomia		Echinodermata		Crinoidea	Articulata			Comatulida				Comatulidae	Comatulinae	Anneissia		Anneissia japonica	sea lilie (Crinoid)
Eukaryota	Metazoa	Bilateria	Deuterostomia		Chordata	Cephalochordata	Leptocardii				Amphioxiformes				Branchiostomidae		Branchiosotma		Branchiostoma floridae	Florida lancelet
Eukaryota	Metazoa	Bilateria	Deuterostomia		Chordata	Cephalochordata	Leptocardii				Amphioxiformes				Branchiostomidae		Branchiosotma		Branchiostoma belcheri	Belcher's lancelet
Eukaryota	Metazoa	Bilateria	Deuterostomia		Chordata	Tunicata	Appendicularia				Copelata				Oikopleuridae		Oikopleura		Oikopleura dioica	pelagic tunicates
Eukaryota	Metazoa	Bilateria	Deuterostomia		Chordata	Craniata	Hyperoartia				Petromyzontiformes				Petromyzontidae		Petromyzon		Petromyzon marinus	sea lamprey
Eukaryota	Metazoa	Bilateria	Deuterostomia		Chordata	Craniata	Chondrichthyes	Holocephali			Chimaeriformes				Callorhinchidae		Callorhinchus		Callorhinchus milii	Australian ghostshark
Eukaryota	Metazoa	Bilateria	Deuterostomia		Chordata	Craniata	Chondrichthyes	Elasmobranchii			Rajiformes				Rajidae		Amblyraja		Amblyraja radiata	thorny skate
Eukaryota	Metazoa	Bilateria	Deuterostomia		Chordata	Craniata	Chondrichthyes	Elasmobranchii	Selachii		Carcharhiniformes				Scyliorhinidae		Scyliorhinus		Scyliorhinus torazame	cloudy catshark
Eukaryota	Metazoa	Bilateria	Deuterostomia		Chordata	Craniata	Chondrichthyes	Elasmobranchii	Selachii		Carcharhiniformes				Scyliorhinidae		Scyliorhinus		Scyliorhinus canicula	smaller spotted catshark
Eukaryota	Metazoa	Bilateria	Deuterostomia		Chordata	Craniata	Chondrichthyes	Elasmobranchii	Selachii		Lamniformes				Alopiidae	Lamninae	Carcharodon		Carcharodon carcharias	great white shark
Eukaryota	Metazoa	Bilateria	Deuterostomia		Chordata	Craniata	Chondrichthyes	Elasmobranchii	Selachii		Orectolobiformes				Rhincodontidae		Rhincodon		Rhincodon typus	whale shark
Eukaryota	Metazoa	Bilateria	Deuterostomia		Chordata	Craniata	Chondrichthyes	Elasmobranchii	Selachii		Orectolobiformes				Hemiscylliidae		Chiloscyllium		Chiloscyllium punctatum	brownbanded bambooshark
Eukaryota	Metazoa	Bilateria	Deuterostomia		Chordata	Craniata	Chondrichthyes	Elasmobranchii	Selachii		Orectolobiformes				Hemiscylliidae		Chiloscyllium		Chiloscyllium plagiosum	whitespotted bambooshark
Eukaryota	Metazoa	Bilateria	Deuterostomia		Chordata	Craniata	Cladistia				Polypteriformes				Polypteridae		Erpetoichthys		Erpetoichthys calabaricus	reedfish
Eukaryota	Metazoa	Bilateria	Deuterostomia		Chordata	Craniata	Cladistia				Polypteriformes				Polypteridae		Polypterus		Polypterus senegalus	gray bichir
Eukaryota	Metazoa	Bilateria	Deuterostomia		Chordata	Craniata	Actinopteri	Chondrostei			Acipenseriformes	Acipenseroidei			Acipenseridae	Acipenserinae	Acipenser		Acipenser ruthenus	sterlet
Eukaryota	Metazoa	Bilateria	Deuterostomia		Chordata	Craniata	Actinopteri	Chondrostei			Acipenseriformes	Acipenseroidei			Polyodontidae	Polyodontinae	Polyodon		Polyodon spathula	Mississippi paddlefish
Eukaryota	Metazoa	Bilateria	Deuterostomia		Chordata	Craniata	Actinopteri	Neopterygii	Holostei		Semionotiformes				Lepisosteidae		Atractosteus		Atractosteus spatula	alligator gar
Eukaryota	Metazoa	Bilateria	Deuterostomia		Chordata	Craniata	Actinopteri	Neopterygii	Holostei		Semionotiformes				Lepisosteidae		Lepisosteus		Lepisosteus oculatus	spotted gar
Eukaryota	Metazoa	Bilateria	Deuterostomia		Chordata	Craniata	Actinopteri	Neopterygii	Holostei		Amiiformes				Amiidae		Amia		Amia calva	bowfin
Eukaryota	Metazoa	Bilateria	Deuterostomia		Chordata	Craniata	Actinopteri	Neopterygii	Teleostei		Albuliformes				Albulidae		Albula	Albulinae	Albula glossodonta	roundjaw bonefish
Eukaryota	Metazoa	Bilateria	Deuterostomia		Chordata	Craniata	Actinopteri	Neopterygii	Teleostei		Anguilliformes				Anguillidae		Anguilla		Anguilla anguilla	European eel
Eukaryota	Metazoa	Bilateria	Deuterostomia		Chordata	Craniata	Actinopteri	Neopterygii	Teleostei		Anguilliformes				Anguillidae		Anguilla		Anguilla japonica	Japanese eel
Eukaryota	Metazoa	Bilateria	Deuterostomia		Chordata	Craniata	Actinopteri	Neopterygii	Teleostei		Elopiformes				Megalopidae		Megalops		Megalops cyprinoides	Indo-Pacific tarpon
Eukaryota	Metazoa	Bilateria	Deuterostomia		Chordata	Craniata	Actinopteri	Neopterygii	Teleostei		Elopiformes				Megalopidae		Megalops		Megalops atlanticus	tarpon
Eukaryota	Metazoa	Bilateria	Deuterostomia		Chordata	Craniata	Actinopteri	Neopterygii	Teleostei		Osteoglossiformes				Mormyridae		Paramormyrops		Paramormyrops kingsleyae	elephantfishes
Eukaryota	Metazoa	Bilateria	Deuterostomia		Chordata	Craniata	Actinopteri	Neopterygii	Teleostei		Osteoglossiformes				Osteoglossidae		Scleropages		Scleropages formosus	Asian arowana/ golden arowana/ golden dragon fish/Asian bonytongue
Eukaryota	Metazoa	Bilateria	Deuterostomia		Chordata	Craniata	Actinopteri	Neopterygii	Teleostei	Otomorpha	Cypriniformes	Cyprinoidei			Danionidae	Danioninae	Danio		Danio rerio	zebrafish
Eukaryota	Metazoa	Bilateria	Deuterostomia		Chordata	Craniata	Actinopteri	Neopterygii	Teleostei	Otomorpha	Cypriniformes	Cyprinoidei			Cyprinidae	Labeoninae	Garra		Garra andruzzii	Somalian cavefish
Eukaryota	Metazoa	Bilateria	Deuterostomia		Chordata	Craniata	Actinopteri	Neopterygii	Teleostei	Otomorpha	Cypriniformes	Cobitoidei			Cobitidae	Cobitinae	Misgurnus		Misgurnus anguillicaudatus	oriental weatherfish
Eukaryota	Metazoa	Bilateria	Deuterostomia		Chordata	Craniata	Actinopteri	Neopterygii	Teleostei	Otomorpha	Cypriniformes	Cyprinoidei			Leuciscidae	Pogonichthyinae	Pimephales		Pimephales promelas	fathead minnow
Eukaryota	Metazoa	Bilateria	Deuterostomia		Chordata	Craniata	Actinopteri	Neopterygii	Teleostei	Otomorpha	Cypriniformes	Cyprinoidei			Xenocyprididae	Xenocypridinae	Anabarilius		Anabarilius grahami	Kanglang fish
Eukaryota	Metazoa	Bilateria	Deuterostomia		Chordata	Craniata	Actinopteri	Neopterygii	Teleostei	Otomorpha	Characiformes	Characoidei			Serrasalmidae		Pygocentrus		Pygocentrus nattereri	red-bellied piranha
Eukaryota	Metazoa	Bilateria	Deuterostomia		Chordata	Craniata	Actinopteri	Neopterygii	Teleostei	Otomorpha	Characiformes	Characoidei			Serrasalmidae		Colossoma		Colossoma macropomum	tambaqui
Eukaryota	Metazoa	Bilateria	Deuterostomia		Chordata	Craniata	Actinopteri	Neopterygii	Teleostei	Otomorpha	Characiformes	Characoidei			Characidae	Stethaprioninae	Astyanax		Astyanax mexicanus	Mexican tetra
Eukaryota	Metazoa	Bilateria	Deuterostomia		Chordata	Craniata	Actinopteri	Neopterygii	Teleostei	Otomorpha	Clupeiformes	Clupeoidei			Clupeidae	Alosinae	Alosa		Alosa alosa	allis shad
Eukaryota	Metazoa	Bilateria	Deuterostomia		Chordata	Craniata	Actinopteri	Neopterygii	Teleostei	Otomorpha	Clupeiformes	Clupeoidei			Clupeidae	Alosinae	Alosa		Alosa sapidissima	American shad
Eukaryota	Metazoa	Bilateria	Deuterostomia		Chordata	Craniata	Actinopteri	Neopterygii	Teleostei	Otomorpha	Clupeiformes	Clupeoidei			Clupeidae	Clupeinae	Clupea		Clupea harengus	Atlantic herring
Eukaryota	Metazoa	Bilateria	Deuterostomia		Chordata	Craniata	Actinopteri	Neopterygii	Teleostei	Otomorpha	Clupeiformes	Denticipitoidei			Denticipitidae		Denticeps		Denticeps clupeoides	denticle herring
Eukaryota	Metazoa	Bilateria	Deuterostomia		Chordata	Craniata	Actinopteri	Neopterygii	Teleostei	Otomorpha	Gymnotiformes	Gymnotoidei			Gymnotidae		Electrophorus		Electrophorus electricus	electric eel
Eukaryota	Metazoa	Bilateria	Deuterostomia		Chordata	Craniata	Actinopteri	Neopterygii	Teleostei	Otomorpha	Gonorynchiformes	Chanoidei			Chanidae		Chanos		Chanos chanos	milkfish
Eukaryota	Metazoa	Bilateria	Deuterostomia		Chordata	Craniata	Actinopteri	Neopterygii	Teleostei	Otomorpha	Siluriformes	Siluroidei			Sisoridae		Silurus		Silurus meridionalis	Chinese large-mouth catfish
Eukaryota	Metazoa	Bilateria	Deuterostomia		Chordata	Craniata	Actinopteri	Neopterygii	Teleostei	Otomorpha	Siluriformes	Siluroidei			Ictaluridae		Ameiurus		Ameiurus melas	black bullhead
Eukaryota	Metazoa	Bilateria	Deuterostomia		Chordata	Craniata	Actinopteri	Neopterygii	Teleostei	Otomorpha	Siluriformes	Siluroidei			Bagridae		Hemibargus		Hemibagrus wyckioides	Asian redtail catfish
Eukaryota	Metazoa	Bilateria	Deuterostomia		Chordata	Craniata	Actinopteri	Neopterygii	Teleostei	Otomorpha	Siluriformes	Siluroidei			Pangasiidae		Pangasianodon		Pangasianodon hypophthalmus	striped catfish
Eukaryota	Metazoa	Bilateria	Deuterostomia		Chordata	Craniata	Actinopteri	Neopterygii	Teleostei	Otomorpha	Siluriformes	Siluroidei			Pimelodidae		Rhamdia		Rhamdia quelen	silver catfish
Eukaryota	Metazoa	Bilateria	Deuterostomia		Chordata	Craniata	Actinopteri	Neopterygii	Teleostei	Euteleosteomorpha					Pomacentridae		Stegastes		Stegastes partitus	bicolor damselfish
Eukaryota	Metazoa	Bilateria	Deuterostomia		Chordata	Craniata	Actinopteri	Neopterygii	Teleostei	Euteleosteomorpha					Pomacentridae		Amphiprion		Amphiprion ocellaris	clown anemonefish
Eukaryota	Metazoa	Bilateria	Deuterostomia		Chordata	Craniata	Actinopteri	Neopterygii	Teleostei	Euteleosteomorpha					Moronidae		Dicentrarchus		Dicentrarchus labrax	European seabass
Eukaryota	Metazoa	Bilateria	Deuterostomia		Chordata	Craniata	Actinopteri	Neopterygii	Teleostei	Euteleosteomorpha					Moronidae		Morone		Morone saxatilis	striped sea-bass
Eukaryota	Metazoa	Bilateria	Deuterostomia		Chordata	Craniata	Actinopteri	Neopterygii	Teleostei	Euteleosteomorpha					Sciaenidae		Larimichthys		Larimichthys crocea	large yellow croaker
Eukaryota	Metazoa	Bilateria	Deuterostomia		Chordata	Craniata	Actinopteri	Neopterygii	Teleostei	Euteleosteomorpha					Sciaenidae		Nibea		Nibea albiflora	white flower croaker
Eukaryota	Metazoa	Bilateria	Deuterostomia		Chordata	Craniata	Actinopteri	Neopterygii	Teleostei	Euteleosteomorpha					Centropomidae		Lates		Lates calcarifer	barramundi perch
Eukaryota	Metazoa	Bilateria	Deuterostomia		Chordata	Craniata	Actinopteri	Neopterygii	Teleostei	Euteleosteomorpha					Ambassidae		Parambassis		Parambassis ranga	Indian glassy fish
Eukaryota	Metazoa	Bilateria	Deuterostomia		Chordata	Craniata	Actinopteri	Neopterygii	Teleostei	Euteleosteomorpha					Scatophagidae		Scatophagus		Scatophagus argus	spotted scat
Eukaryota	Metazoa	Bilateria	Deuterostomia		Chordata	Craniata	Actinopteri	Neopterygii	Teleostei	Euteleosteomorpha					Siganidae		Siganus		Siganus guttatus	goldlined spinefoot
Eukaryota	Metazoa	Bilateria	Deuterostomia		Chordata	Craniata	Actinopteri	Neopterygii	Teleostei	Euteleosteomorpha					Toxotidae		Toxotes		Toxotes jaculatrix	banded archerfish
Eukaryota	Metazoa	Bilateria	Deuterostomia		Chordata	Craniata	Actinopteri	Neopterygii	Teleostei	Euteleosteomorpha	Anabantiformes	Anabantoidei			Osphronemidae	Macropodinae	Betta		Betta splendens	Siamese fighting fish
Eukaryota	Metazoa	Bilateria	Deuterostomia		Chordata	Craniata	Actinopteri	Neopterygii	Teleostei	Euteleosteomorpha	Anabantiformes	Channoidei			Channidae		Channa		Channa argus	northern snakehead
Eukaryota	Metazoa	Bilateria	Deuterostomia		Chordata	Craniata	Actinopteri	Neopterygii	Teleostei	Euteleosteomorpha	Anabantiformes	Anabantoidei			Anabantidae		Anabas		Anabas testudineus	climbing perch
Eukaryota	Metazoa	Bilateria	Deuterostomia		Chordata	Craniata	Actinopteri	Neopterygii	Teleostei	Euteleosteomorpha	Atheriniformes				Melanotaeniidae		Melanotaenia		Melanotaenia boesemani	Boeseman's rainbowfish
Eukaryota	Metazoa	Bilateria	Deuterostomia		Chordata	Craniata	Actinopteri	Neopterygii	Teleostei	Euteleosteomorpha	Atheriniformes				Atherinopsidae	Menidiinae	Menidia		Menidia menidia	Atlantic silverside
Eukaryota	Metazoa	Bilateria	Deuterostomia		Chordata	Craniata	Actinopteri	Neopterygii	Teleostei	Euteleosteomorpha	Batrachoidiformes				Batrachoididae		Thalassophyrininae		Thalassophryne amazonica	Toadfishes
Eukaryota	Metazoa	Bilateria	Deuterostomia		Chordata	Craniata	Actinopteri	Neopterygii	Teleostei	Euteleosteomorpha	Beloniformes	Adrianichthyoidei			Adrianichthyidae	Oryziinae	Oryzias		Oryzias latipes	Japanese rice fish, medaka
Eukaryota	Metazoa	Bilateria	Deuterostomia		Chordata	Craniata	Actinopteri	Neopterygii	Teleostei	Euteleosteomorpha	Beloniformes	Adrianichthyoidei			Adrianichthyidae	Oryziinae	Oryzias		Oryzias melastigma	Indian medaka
Eukaryota	Metazoa	Bilateria	Deuterostomia		Chordata	Craniata	Actinopteri	Neopterygii	Teleostei	Euteleosteomorpha	Blenniiformes	Gobiesocoidei			Gobiesocidae	Gobiesocinae	Gouania		Gouania willdenowi	blunt-snouted clingfish
Eukaryota	Metazoa	Bilateria	Deuterostomia		Chordata	Craniata	Actinopteri	Neopterygii	Teleostei	Euteleosteomorpha	Blenniiformes	Blennioidei			Blenniidae	Salariinae	Salaris		Salarias fasciatus	jewelled blenny
Eukaryota	Metazoa	Bilateria	Deuterostomia		Chordata	Craniata	Actinopteri	Neopterygii	Teleostei	Euteleosteomorpha	Carangiformes				Carangidae		Caranx		Caranx melampygus	bluefin trevally
Eukaryota	Metazoa	Bilateria	Deuterostomia		Chordata	Craniata	Actinopteri	Neopterygii	Teleostei	Euteleosteomorpha	Carangiformes				Carangidae		Seriola		Seriola lalandi dorsalis	California yellowtail
Eukaryota	Metazoa	Bilateria	Deuterostomia		Chordata	Craniata	Actinopteri	Neopterygii	Teleostei	Euteleosteomorpha	Carangiformes				Coryphaenidae		Coryphaena		Coryphaena hippurus	common dolphinfish
Eukaryota	Metazoa	Bilateria	Deuterostomia		Chordata	Craniata	Actinopteri	Neopterygii	Teleostei	Euteleosteomorpha	Carangiformes				Echeneidae		Echeneis		Echeneis naucrates	live sharksucker
Eukaryota	Metazoa	Bilateria	Deuterostomia		Chordata	Craniata	Actinopteri	Neopterygii	Teleostei	Euteleosteomorpha	Chaetodontiformes				Chaetodontidae		Chelmon		Chelmon rostratus	copperband butterflyfish
Eukaryota	Metazoa	Bilateria	Deuterostomia		Chordata	Craniata	Actinopteri	Neopterygii	Teleostei	Euteleosteomorpha	Cichliformes				Cichlidae	Pseudocrenilabrinae	Maylandia		Maylandia zebra	zebra mbuna
Eukaryota	Metazoa	Bilateria	Deuterostomia		Chordata	Craniata	Actinopteri	Neopterygii	Teleostei	Euteleosteomorpha	Cichliformes				Cichlidae	Pseudocrenilabrinae	Pundamilia		Pundamilia nyererei	Lake Victoria cichlid
Eukaryota	Metazoa	Bilateria	Deuterostomia		Chordata	Craniata	Actinopteri	Neopterygii	Teleostei	Euteleosteomorpha	Cichliformes				Cichlidae	Cichlasomatinae	Archocentrus		Archocentrus centrarchus	flier cichlid
Eukaryota	Metazoa	Bilateria	Deuterostomia		Chordata	Craniata	Actinopteri	Neopterygii	Teleostei	Euteleosteomorpha	Centrarchiformes	Centrarchoidei			Centrarchidae		Micropterus		Micropterus dolomieu	smallmouth bass
Eukaryota	Metazoa	Bilateria	Deuterostomia		Chordata	Craniata	Actinopteri	Neopterygii	Teleostei	Euteleosteomorpha	Centrarchiformes	Centrarchoidei			Centrarchidae		Micropterus		Micropterus salmoides	largemouth bass
Eukaryota	Metazoa	Bilateria	Deuterostomia		Chordata	Craniata	Actinopteri	Neopterygii	Teleostei	Euteleosteomorpha	Centrarchiformes	Centrarchoidei			Sinipercidae		Siniperca		Siniperca chuatsi	mandarin fish (Chinese bass)
Eukaryota	Metazoa	Bilateria	Deuterostomia		Chordata	Craniata	Actinopteri	Neopterygii	Teleostei	Euteleosteomorpha	Cyprinodontiformes	Cyprinodontoidei			Fundulidae		Fundulus		Fundulus heteroclitus	mummichog
Eukaryota	Metazoa	Bilateria	Deuterostomia		Chordata	Craniata	Actinopteri	Neopterygii	Teleostei	Euteleosteomorpha	Cyprinodontiformes	Aplocheiloidei			Nothobranchiidae		Nothobranchius		Nothobranchius furzeri	turquoise killifish
Eukaryota	Metazoa	Bilateria	Deuterostomia		Chordata	Craniata	Actinopteri	Neopterygii	Teleostei	Euteleosteomorpha	Cyprinodontiformes	Cyprinodontoidei			Poeciliidae	Poeciliinae	Gambusia		Gambusia affinis	western mosquitofish
Eukaryota	Metazoa	Bilateria	Deuterostomia		Chordata	Craniata	Actinopteri	Neopterygii	Teleostei	Euteleosteomorpha	Cyprinodontiformes	Cyprinodontoidei			Poeciliidae	Poeciliinae	Xiphophorus		Xiphophorus maculatus	southern platyfish
Eukaryota	Metazoa	Bilateria	Deuterostomia		Chordata	Craniata	Actinopteri	Neopterygii	Teleostei	Euteleosteomorpha	Cyprinodontiformes	Cyprinodontoidei			Cyprinodontidae	Cyprinodontinae	Cyprinodon		Cyprinodon variegatus	sheepshead minnow
Eukaryota	Metazoa	Bilateria	Deuterostomia		Chordata	Craniata	Actinopteri	Neopterygii	Teleostei	Euteleosteomorpha	Esociformes				Esocidae		Esocidae		Esox lucius	northern pike
Eukaryota	Metazoa	Bilateria	Deuterostomia		Chordata	Craniata	Actinopteri	Neopterygii	Teleostei	Euteleosteomorpha	Gadiformes	Gadoidei			Gadidae		Gadus		Gadus morhua	Atlantic cod
Eukaryota	Metazoa	Bilateria	Deuterostomia		Chordata	Craniata	Actinopteri	Neopterygii	Teleostei	Euteleosteomorpha	Gadiformes	Macrouroidei			Macrouridae	Macrourinae	Coryphaenoides		Coryphaenoides rupestris	roundnose grenadier
Eukaryota	Metazoa	Bilateria	Deuterostomia		Chordata	Craniata	Actinopteri	Neopterygii	Teleostei	Euteleosteomorpha	Gobiiformes	Gobioidei			Gobiidae	Oxudercinae	Boleophthalmus		Boleophthalmus pectinirostris	great blue-spotted mudskipper
Eukaryota	Metazoa	Bilateria	Deuterostomia		Chordata	Craniata	Actinopteri	Neopterygii	Teleostei	Euteleosteomorpha	Gobiiformes	Gobioidei			Gobiidae	Oxudercinae	Periophthalmus		Periophthalmus magnuspinnatus	mudskippers
Eukaryota	Metazoa	Bilateria	Deuterostomia		Chordata	Craniata	Actinopteri	Neopterygii	Teleostei	Euteleosteomorpha	Istiophoriformes				Xiphiidae		Xiphias		Xiphias gladius	swordfish
Eukaryota	Metazoa	Bilateria	Deuterostomia		Chordata	Craniata	Actinopteri	Neopterygii	Teleostei	Euteleosteomorpha	Holocentriformes				Holocentridae	Myripristinae	Myripristis		Myripristis murdjan	pinecone soldierfish
Eukaryota	Metazoa	Bilateria	Deuterostomia		Chordata	Craniata	Actinopteri	Neopterygii	Teleostei	Euteleosteomorpha	Kurtiformes	Apogonoidei			Apogonidae	Apogoninae	Spaeramia		Sphaeramia orbicularis	orbiculate cardinalfish
Eukaryota	Metazoa	Bilateria	Deuterostomia		Chordata	Craniata	Actinopteri	Neopterygii	Teleostei	Euteleosteomorpha	Labriformes				Labridae		Cheilinus		Cheilinus undulatus	humphead wrasse
Eukaryota	Metazoa	Bilateria	Deuterostomia		Chordata	Craniata	Actinopteri	Neopterygii	Teleostei	Euteleosteomorpha	Labriformes				Labridae		Labrus		Labrus bergylta	ballan wrasse
Eukaryota	Metazoa	Bilateria	Deuterostomia		Chordata	Craniata	Actinopteri	Neopterygii	Teleostei	Euteleosteomorpha	Pempheriformes				Lateolabracidae		Lateolabrax		Lateolabrax maculatus	spotted sea bass
Eukaryota	Metazoa	Bilateria	Deuterostomia		Chordata	Craniata	Actinopteri	Neopterygii	Teleostei	Euteleosteomorpha	Ophidiiformes	Bythitoidei			Bythitidae	Bythitinae	Lucifuga		Lucifuga dentata	toothed Cuban cusk-eel
Eukaryota	Metazoa	Bilateria	Deuterostomia		Chordata	Craniata	Actinopteri	Neopterygii	Teleostei	Euteleosteomorpha	Perciformes	Notothenioidei			Bathydraconidae		Gymnodraco		Gymnodraco acuticeps	ploughfish
Eukaryota	Metazoa	Bilateria	Deuterostomia		Chordata	Craniata	Actinopteri	Neopterygii	Teleostei	Euteleosteomorpha	Perciformes	Notothenioidei			Nototheniidae		Trematomus		Trematomus bernacchii	emerald rockcod
Eukaryota	Metazoa	Bilateria	Deuterostomia		Chordata	Craniata	Actinopteri	Neopterygii	Teleostei	Euteleosteomorpha	Perciformes	Serranoidei			Serranidae	Epinephelinae	Plectropomus		Plectropomus leopardus	leopard coralgrouper
Eukaryota	Metazoa	Bilateria	Deuterostomia		Chordata	Craniata	Actinopteri	Neopterygii	Teleostei	Euteleosteomorpha	Perciformes	Cottioidei	Gasterosteales		Gasterosteidae		Pungitius		Pungitius pungitius	ninespine stickleback
Eukaryota	Metazoa	Bilateria	Deuterostomia		Chordata	Craniata	Actinopteri	Neopterygii	Teleostei	Euteleosteomorpha	Perciformes	Percoidei			Percidae	Luciopercinae	Sander		Sander lucioperca	zander (pikeperch)
Eukaryota	Metazoa	Bilateria	Deuterostomia		Chordata	Craniata	Actinopteri	Neopterygii	Teleostei	Euteleosteomorpha	Pleuronectiformes	Pleuronectoidei			Paralichthyidae		Paralichthys		Paralichthys olivaceus	Japanese flounder
Eukaryota	Metazoa	Bilateria	Deuterostomia		Chordata	Craniata	Actinopteri	Neopterygii	Teleostei	Euteleosteomorpha	Pleuronectiformes	Pleuronectoidei			Pleuronectidae		Hippoglossus		Hippoglossus stenolepis	Pacific halibut
Eukaryota	Metazoa	Bilateria	Deuterostomia		Chordata	Craniata	Actinopteri	Neopterygii	Teleostei	Euteleosteomorpha	Pleuronectiformes	Pleuronectoidei			Cynoglossidae	Cynoglossinae	Cynoglossus		Cynoglossus semilaevis	tongue sole
Eukaryota	Metazoa	Bilateria	Deuterostomia		Chordata	Craniata	Actinopteri	Neopterygii	Teleostei	Euteleosteomorpha	Pleuronectiformes	Pleuronectoidei			Scophthalmidae		Scophthalmus		Scophthalmus maximus	turbot
Eukaryota	Metazoa	Bilateria	Deuterostomia		Chordata	Craniata	Actinopteri	Neopterygii	Teleostei	Euteleosteomorpha	Pleuronectiformes	Pleuronectoidei			Soleidae		Solea		Solea senegalensis	Senegalese sole
Eukaryota	Metazoa	Bilateria	Deuterostomia		Chordata	Craniata	Actinopteri	Neopterygii	Teleostei	Euteleosteomorpha	Spariformes				Sparidae		Acanthopagrus		Acanthopagrus latus	yellowfin seabream
Eukaryota	Metazoa	Bilateria	Deuterostomia		Chordata	Craniata	Actinopteri	Neopterygii	Teleostei	Euteleosteomorpha	Spariformes				Sparidae		Sparus		Sparus aurata	gilthead seabream
Eukaryota	Metazoa	Bilateria	Deuterostomia		Chordata	Craniata	Actinopteri	Neopterygii	Teleostei	Euteleosteomorpha	Salmoniformes				Salmonidae	Coregoninae	Coregonus		Coregonus sp. 'balchen'	whitefishes
Eukaryota	Metazoa	Bilateria	Deuterostomia		Chordata	Craniata	Actinopteri	Neopterygii	Teleostei	Euteleosteomorpha	Salmoniformes				Salmonidae	Salmoninae	Oncorhynchus		Oncorhynchus gorbuscha	pink salmon
Eukaryota	Metazoa	Bilateria	Deuterostomia		Chordata	Craniata	Actinopteri	Neopterygii	Teleostei	Euteleosteomorpha	Salmoniformes				Salmonidae	Salmoninae	Salvelinus		Salvelinus alpinus	Arctic char
Eukaryota	Metazoa	Bilateria	Deuterostomia		Chordata	Craniata	Actinopteri	Neopterygii	Teleostei	Euteleosteomorpha	Scombriformes				Scombridae	Scombrinae	Thunnus		Thunnus albacares	yellowfin tuna
Eukaryota	Metazoa	Bilateria	Deuterostomia		Chordata	Craniata	Actinopteri	Neopterygii	Teleostei	Euteleosteomorpha	Scombriformes				Scombridae	Scombrinae	Thunnus		Thunnus maccoyii	southern bluefin tuna
Eukaryota	Metazoa	Bilateria	Deuterostomia		Chordata	Craniata	Actinopteri	Neopterygii	Teleostei	Euteleosteomorpha	Synbranchiformes	Mastacembeloidei			Mastacembelidae		Mastacembelus		Mastacembelus armatus	zig-zag eel
Eukaryota	Metazoa	Bilateria	Deuterostomia		Chordata	Craniata	Actinopteri	Neopterygii	Teleostei	Euteleosteomorpha	Synbranchiformes	Synbranchoidei			Synbranchidae		Monopterus		Monopterus albus	swamp eel
Eukaryota	Metazoa	Bilateria	Deuterostomia		Chordata	Craniata	Actinopteri	Neopterygii	Teleostei	Euteleosteomorpha	Syngnathiformes	Syngnathoidei			Syngnathidae	Syngnathinae	Syngnathus		Syngnathus acus	greater pipefish
Eukaryota	Metazoa	Bilateria	Deuterostomia		Chordata	Craniata	Actinopteri	Neopterygii	Teleostei	Euteleosteomorpha	Syngnathiformes	Syngnathoidei			Syngnathidae	Hippocampinae	Hippocampus		Hippocampus comes	tiger tail seahorse
Eukaryota	Metazoa	Bilateria	Deuterostomia		Chordata	Craniata	Actinopteri	Neopterygii	Teleostei	Euteleosteomorpha	Tetraodontiformes	Tetraodontoidei			Tetraodontidae		Takifugu		Takifugu rubripes	torafugu
Eukaryota	Metazoa	Bilateria	Deuterostomia		Chordata	Craniata	Actinopteri	Neopterygii	Teleostei	Euteleosteomorpha	Tetraodontiformes	Tetraodontoidei		Tetradontoidea	Tetraodontidae		Tetraodon		Tetraodon nigroviridis	spotted green pufferfish
Eukaryota	Metazoa	Bilateria	Deuterostomia		Chordata	Craniata	Coelacanthimorpha				Coelacanthiformes				Coelacanthidae		Latimeria		Latimeria chalumnae	coelacanth
Eukaryota	Metazoa	Bilateria	Deuterostomia		Chordata	Craniata		Dipnomorpha			Ceratodontiformes	Lepidosirenoidei			Protopteridae		Protopterus		Protopterus annectens	West African lungfish
Eukaryota	Metazoa	Bilateria	Deuterostomia		Chordata	Craniata	Amphibia				Anura			Pipoidea	Pipidae	Xenopodinae	Xenopus/Xenopus		Xenopus laevis	African clawed frog
Eukaryota	Metazoa	Bilateria	Deuterostomia		Chordata	Craniata	Amphibia				Anura	Neobatrachia		Ranoidea	Dicroglossidae	Dicroglossinae	Nanorana		Nanorana parkeri	High Himalaya frog
Eukaryota	Metazoa	Bilateria	Deuterostomia		Chordata	Craniata	Amphibia				Anura	Neobatrachia		Ranoidea	Ranidae		Lithobates		Lithobates catesbeianus	American bullfrog
Eukaryota	Metazoa	Bilateria	Deuterostomia		Chordata	Craniata	Amphibia				Anura	Neobatrachia		Hyloidea	Bufonidae		Bufo		Bufo bufo	common toad
Eukaryota	Metazoa	Bilateria	Deuterostomia		Chordata	Craniata	Amphibia				Anura	Neobatrachia		Hyloidea	Leptodactylidae	Leiuperinae	Engystomopus		Engystomops pustulosus	Tungara frog
Eukaryota	Metazoa	Bilateria	Deuterostomia		Chordata	Craniata	Amphibia				Gymnophiona				Siphonopidae		Microcaecilia		Microcaecilia unicolor	caecilians
Eukaryota	Metazoa	Bilateria	Deuterostomia		Chordata	Craniata	Amphibia				Gymnophiona				Dermophiidae		Geotrypetes		Geotrypetes seraphini	Gaboon caecilian
Eukaryota	Metazoa	Bilateria	Deuterostomia		Chordata	Craniata	Amphibia				Gymnophiona				Rhinatrematidae		Rhinatrema		Rhinatrema bivittatum	two-lined caecilian
Eukaryota	Metazoa	Bilateria	Deuterostomia		Chordata	Craniata					Crocodylia				Crocodylidae		Crocodylus		Crocodylus porosus	Australian saltwater crocodile
Eukaryota	Metazoa	Bilateria	Deuterostomia		Chordata	Craniata					Crocodylia				Alligatoridae	Alligatorinae	Alligator		Alligator sinensis	Chinese alligator
Eukaryota	Metazoa	Bilateria	Deuterostomia		Chordata	Craniata					Crocodylia				Alligatoridae	Alligatorinae	Alligator		Alligator mississippiensis	American alligator
Eukaryota	Metazoa	Bilateria	Deuterostomia		Chordata	Craniata					Crocodylia				Gavialidae	Gavialinae	Gavialis		Gavialis gangeticus	Gharial (fish-eating crocodile)
Eukaryota	Metazoa	Bilateria	Deuterostomia		Chordata	Craniata					Testudines	Cryptodira		Testudinoidea	Emydidae		Terrapene		Terrapene carolina triunguis	Three-toed box turtle
Eukaryota	Metazoa	Bilateria	Deuterostomia		Chordata	Craniata					Testudines	Cryptodira		Testudinoidea	Geoemydidae		Mauremys		Mauremys mutica	yellowpond turtle
Eukaryota	Metazoa	Bilateria	Deuterostomia		Chordata	Craniata					Testudines	Cryptodira		Testudinoidea	Platysternidae		Platysternon		Platysternon megacephalum	big-headed turtle
Eukaryota	Metazoa	Bilateria	Deuterostomia		Chordata	Craniata					Testudines	Cryptodira		Chelonioidea	Cheloniidae		Chelonia		Chelonia mydas	Green sea turtle
Eukaryota	Metazoa	Bilateria	Deuterostomia		Chordata	Craniata					Testudines	Cryptodira		Trionychia	Trionychidae		Pelodiscus		Pelodiscus sinensis	Chinese soft-shelled turtle
Eukaryota	Metazoa	Bilateria	Deuterostomia		Chordata	Craniata	Lepidosauria				Squamata				Lacertidae	Lacertinae	Zootoca		Zootoca vivipara	common lizard
Eukaryota	Metazoa	Bilateria	Deuterostomia		Chordata	Craniata	Lepidosauria				Squamata	Iguania			Dactyloidae		Anolis		Anolis carolinensis	green anole
Eukaryota	Metazoa	Bilateria	Deuterostomia		Chordata	Craniata	Lepidosauria				Squamata		Serpentes	Colubroidea	Elapidae	Elapinae	Naja		Naja naja	Indian cobra
Eukaryota	Metazoa	Bilateria	Deuterostomia		Chordata	Craniata	Lepidosauria				Squamata		Serpentes	Colubroidea	Colubridae	Natricinae	Thamnophis		Thamnophis sirtalis	common garter snake
Eukaryota	Metazoa	Bilateria	Deuterostomia		Chordata	Craniata	Lepidosauria				Squamata		Serpentes	Henophidia	Pythonidae		Python		Python bivittatus	Burmese python
Eukaryota	Metazoa	Bilateria	Deuterostomia		Chordata	Craniata	Aves				Tinamiformes				Tinamidae		Eudromia		Eudromia elegans	elegant crested-tinamou
Eukaryota	Metazoa	Bilateria	Deuterostomia		Chordata	Craniata	Aves				Tinamiformes				Tinamidae		Crypturellus		Crypturellus undulatus	undulated tinamou
Eukaryota	Metazoa	Bilateria	Deuterostomia		Chordata	Craniata	Aves				Apterygiformes				Apterygidae		Apteryx		Apteryx mantelli mantelli	North Island brown kiwi
Eukaryota	Metazoa	Bilateria	Deuterostomia		Chordata	Craniata	Aves				Apterygiformes				Apterygidae		Apteryx		Apteryx rowi	Okarito brown kiwi
Eukaryota	Metazoa	Bilateria	Deuterostomia		Chordata	Craniata	Aves				Casuariiformes				Casuariidae		Casuarius		Casuarius casuarius	southern cassowary
Eukaryota	Metazoa	Bilateria	Deuterostomia		Chordata	Craniata	Aves				Casuariiformes				Dromaiidae		Dromaius		Dromaius novaehollandiae	emu
Eukaryota	Metazoa	Bilateria	Deuterostomia		Chordata	Craniata	Aves		Palaeognathae		Struthioniformes				Struthionidae		Struthio		Struthio camelus australis	South African ostrich
Eukaryota	Metazoa	Bilateria	Deuterostomia		Chordata	Craniata	Aves		Neognathae		Galliformes				Phasianidae	Phasianinae	Gallus		Gallus gallus	chicken
Eukaryota	Metazoa	Bilateria	Deuterostomia		Chordata	Craniata	Aves		Neognathae		Galliformes				Megapodiidae		Alectura		Alectura lathami	australian brush-turkey
Eukaryota	Metazoa	Bilateria	Deuterostomia		Chordata	Craniata	Aves		Neognathae		Galliformes				Odontophoridae		Odontophorus		Odontophorus gujanensis	marbled wood quail
Eukaryota	Metazoa	Bilateria	Deuterostomia		Chordata	Craniata	Aves		Neognathae		Galliformes				Numididae		Numida		Numida meleagris	helmeted guineafowl
Eukaryota	Metazoa	Bilateria	Deuterostomia		Chordata	Craniata	Aves		Neognathae		Galliformes				Cracidae		Penelope		Penelope pileata	white-crested guan
Eukaryota	Metazoa	Bilateria	Deuterostomia		Chordata	Craniata	Aves		Neognathae		Galbuliformes				Bucconidae		Bucco		Bucco capensis	collared puffbird
Eukaryota	Metazoa	Bilateria	Deuterostomia		Chordata	Craniata	Aves		Neognathae		Galbuliformes				Galbulidae		Galbula		Galbula dea	paradise jacamar
Eukaryota	Metazoa	Bilateria	Deuterostomia		Chordata	Craniata	Aves		Neognathae		Gaviiformes				Gaviidae		Gavia		Gavia stellata	red-throated loon
Eukaryota	Metazoa	Bilateria	Deuterostomia		Chordata	Craniata	Aves		Neognathae		Piciformes				Indicatoridae		Indicator		Indicator maculatus	spotted honeyguide
Eukaryota	Metazoa	Bilateria	Deuterostomia		Chordata	Craniata	Aves		Neognathae		Piciformes				Ramphastidae		Ramphastos		Ramphastos sulfuratus	keel-billed toucan
Eukaryota	Metazoa	Bilateria	Deuterostomia		Chordata	Craniata	Aves		Neognathae		Piciformes				Picidae		Dryobates		Dryobates pubescens	Downy woodpecker
Eukaryota	Metazoa	Bilateria	Deuterostomia		Chordata	Craniata	Aves		Neognathae		Piciformes				Megalaimidae		Psilopogon		Psilopogon haemacephalus	coppersmith barbet
Eukaryota	Metazoa	Bilateria	Deuterostomia		Chordata	Craniata	Aves		Neognathae		Piciformes				Lybiidae		Tricholaema		Tricholaema leucomelas	pied barbet
Eukaryota	Metazoa	Bilateria	Deuterostomia		Chordata	Craniata	Aves		Neognathae		Passeriformes				Acanthisittidae		Acanthisitta		Acanthisitta chloris	rifleman
Eukaryota	Metazoa	Bilateria	Deuterostomia		Chordata	Craniata	Aves		Neognathae		Passeriformes				Bombycillidae		Bombycilla		Bombycilla garrulus	Bohemian waxwing
Eukaryota	Metazoa	Bilateria	Deuterostomia		Chordata	Craniata	Aves		Neognathae		Passeriformes				Icteridae		Agelaius		Agelaius phoeniceus	red-winged blackbird
Eukaryota	Metazoa	Bilateria	Deuterostomia		Chordata	Craniata	Aves		Neognathae		Passeriformes				Aegithalidae		Aegithalos		Aegithalos caudatus	Northern long-tailed tit
Eukaryota	Metazoa	Bilateria	Deuterostomia		Chordata	Craniata	Aves		Neognathae		Passeriformes				Muscicapidae		Ficedula		Ficedula albicollis	Collared flycatcher
Eukaryota	Metazoa	Bilateria	Deuterostomia		Chordata	Craniata	Aves		Neognathae		Podicipediformes				Podicipedidae		Podilymbus		Podilymbus podiceps	pied-billed grebe
Eukaryota	Metazoa	Bilateria	Deuterostomia		Chordata	Craniata	Aves		Neognathae		Podicipediformes				Podicipedidae		Podiceps		Podiceps cristatus	great crested grebe
Eukaryota	Metazoa	Bilateria	Deuterostomia		Chordata	Craniata	Aves		Neognathae		Anseriformes				Anatidae	Anserinae	Cygnus		Cygnus atratus	black swan
Eukaryota	Metazoa	Bilateria	Deuterostomia		Chordata	Craniata	Aves		Neognathae		Anseriformes				Anatidae		Anas		Anas platyrhynchos	mallard
Eukaryota	Metazoa	Bilateria	Deuterostomia		Chordata	Craniata	Aves		Neognathae		Anseriformes				Anhimidae		Chauna		Chauna torquata	southern screamer
Eukaryota	Metazoa	Bilateria	Deuterostomia		Chordata	Craniata	Aves		Neognathae		Anseriformes				Anseranatidae		Anseranas		Anseranas semipalmata	magpie goose
Eukaryota	Metazoa	Bilateria	Deuterostomia		Chordata	Craniata	Aves		Neognathae		Accipitriformes				Accipitridae		Aquila		Aquila chrysaetos chrysaetos	golden eagle
Eukaryota	Metazoa	Bilateria	Deuterostomia		Chordata	Craniata	Aves		Neognathae		Accipitriformes				Accipitridae		Spizaetus		Spizaetus tyrannus	black hawk-eagle
Eukaryota	Metazoa	Bilateria	Deuterostomia		Chordata	Craniata	Aves		Neognathae		Accipitriformes				Accipitridae		Circaetus		Circaetus pectoralis	black-chested snake-eagle
Eukaryota	Metazoa	Bilateria	Deuterostomia		Chordata	Craniata	Aves		Neognathae		Accipitriformes				Pandionidae		Pandion		Pandion haliaetus	osprey (sea hawk)
Eukaryota	Metazoa	Bilateria	Deuterostomia		Chordata	Craniata	Aves		Neognathae		Accipitriformes				Sagittariidae		Sagittarius		Sagittarius serpentarius	secretary bird
Eukaryota	Metazoa	Bilateria	Deuterostomia		Chordata	Craniata	Aves		Neognathae		Apodiformes				Apodidae	Hemiprocninae	Hemiprocne		Hemiprocne comata	whiskered treeswift
Eukaryota	Metazoa	Bilateria	Deuterostomia		Chordata	Craniata	Aves		Neognathae		Apodiformes				Apodidae	Apodinae	Chaetura		Chaetura pelagica	chimney swift
Eukaryota	Metazoa	Bilateria	Deuterostomia		Chordata	Craniata	Aves		Neognathae		Apodiformes				Trochilidae		Calypte		Calypte anna	Anna's hummingbird
Eukaryota	Metazoa	Bilateria	Deuterostomia		Chordata	Craniata	Aves		Neognathae		Apodiformes				Trochilidae		Oreotrochilus		Oreotrochilus melanogaster	black-breasted hillstar
Eukaryota	Metazoa	Bilateria	Deuterostomia		Chordata	Craniata	Aves		Neognathae		Caprimulgiformes				Nyctibiidae		Nyctibius		Nyctibius grandis	great potoo
Eukaryota	Metazoa	Bilateria	Deuterostomia		Chordata	Craniata	Aves		Neognathae		Caprimulgiformes				Caprimulgidae		Antrostomus		Antrostomus carolinensis	chuck-will's-widow
Eukaryota	Metazoa	Bilateria	Deuterostomia		Chordata	Craniata	Aves		Neognathae		Caprimulgiformes				Steatornithidae		Steatornis		Steatornis caripensis	oilbird
Eukaryota	Metazoa	Bilateria	Deuterostomia		Chordata	Craniata	Aves		Neognathae		Caprimulgiformes				Steatornithidae		Stercorarius		Stercorarius parasiticus	parasitic jaeger
Eukaryota	Metazoa	Bilateria	Deuterostomia		Chordata	Craniata	Aves		Neognathae		Caprimulgiformes				Podargidae		Podargus		Podargus strigoides	tawny frogmouth
Eukaryota	Metazoa	Bilateria	Deuterostomia		Chordata	Craniata	Aves		Neognathae		Cariamiformes				Cariamidae		Chunga		Chunga burmeisteri	Black-legged seriema
Eukaryota	Metazoa	Bilateria	Deuterostomia		Chordata	Craniata	Aves		Neognathae		Cariamiformes				Cariamidae		Cariama		Cariama cristata	Red-legged seriema
Eukaryota	Metazoa	Bilateria	Deuterostomia		Chordata	Craniata	Aves		Neognathae		Ciconiiformes				Balaenicipitidae		Balaeniceps		Balaeniceps rex	shoebill (whalehead)
Eukaryota	Metazoa	Bilateria	Deuterostomia		Chordata	Craniata	Aves		Neognathae		Ciconiiformes				Ciconiidae		Ciconia		Ciconia maguari	maguari stork
Eukaryota	Metazoa	Bilateria	Deuterostomia		Chordata	Craniata	Aves		Neognathae		Ciconiiformes				Scopidae		Scopus		Scopus umbretta	hamerkop
Eukaryota	Metazoa	Bilateria	Deuterostomia		Chordata	Craniata	Aves		Neognathae		Ciconiiformes				Thinocoridae		Thinocorus		Thinocorus orbignyianus	grey-breasted seedsnipe
Eukaryota	Metazoa	Bilateria	Deuterostomia		Chordata	Craniata	Aves		Neognathae		Ciconiiformes				Pteroclidae		Syrrhaptes		Syrrhaptes paradoxus	Pallas's sandgrouse
Eukaryota	Metazoa	Bilateria	Deuterostomia		Chordata	Craniata	Aves		Neognathae		Cuculiformes				Cuculidae		Cuculus		Cuculus canorus	common cuckoo
Eukaryota	Metazoa	Bilateria	Deuterostomia		Chordata	Craniata	Aves		Neognathae		Cuculiformes				Neomorphidae		Geococcyx		Geococcyx californianus	greater roadrunner
Eukaryota	Metazoa	Bilateria	Deuterostomia		Chordata	Craniata	Aves		Neognathae		Cuculiformes				Crotophagidae		Crotophaga		Crotophaga sulcirostris	groove-billed ani
Eukaryota	Metazoa	Bilateria	Deuterostomia		Chordata	Craniata	Aves		Neognathae		Cuculiformes				Centropidae		Centrophus		Centropus bengalensis	lesser coucal
Eukaryota	Metazoa	Bilateria	Deuterostomia		Chordata	Craniata	Aves		Neognathae		Cuculiformes				Coccyzidae		Piaya		Piaya cayana	squirrel cuckoo
Eukaryota	Metazoa	Bilateria	Deuterostomia		Chordata	Craniata	Aves		Neognathae		Coliiformes				Coliidae		Urocolius		Urocolius indicus	red-faced mousebird
Eukaryota	Metazoa	Bilateria	Deuterostomia		Chordata	Craniata	Aves		Neognathae		Coliiformes				Coliidae		Colius		Colius striatus	speckled mousebird
Eukaryota	Metazoa	Bilateria	Deuterostomia		Chordata	Craniata	Aves		Neognathae		Columbiformes				Columbidae		Columba		Columba livia	rock pigeon
Eukaryota	Metazoa	Bilateria	Deuterostomia		Chordata	Craniata	Aves		Neognathae		Columbiformes				Columbidae		Alopecoenas		Alopecoenas beccarii	Western bronze ground-dove
Eukaryota	Metazoa	Bilateria	Deuterostomia		Chordata	Craniata	Aves		Neognathae		Coraciiformes				Momotidae		Baryphthengus		Baryphthengus martii	rufous motmot
Eukaryota	Metazoa	Bilateria	Deuterostomia		Chordata	Craniata	Aves		Neognathae		Coraciiformes				Meropidae		Merops		Merops nubicus	carmine bee-eater
Eukaryota	Metazoa	Bilateria	Deuterostomia		Chordata	Craniata	Aves		Neognathae		Coraciiformes				Alcedinidae		Halcyon		Halcyon senegalensis	woodland kingfisher
Eukaryota	Metazoa	Bilateria	Deuterostomia		Chordata	Craniata	Aves		Neognathae		Coraciiformes				Coraciidae		Chloroceryle		Chloroceryle aenea	American pygmy kingfisher
Eukaryota	Metazoa	Bilateria	Deuterostomia		Chordata	Craniata	Aves		Neognathae		Coraciiformes				Leptosomidae		Leptosomus		Leptosomus discolor	cuckoo roller
Eukaryota	Metazoa	Bilateria	Deuterostomia		Chordata	Craniata	Aves		Neognathae		Charadriiformes				Alcidae		Uria		Uria aalge	common murre
Eukaryota	Metazoa	Bilateria	Deuterostomia		Chordata	Craniata	Aves		Neognathae		Charadriiformes				Scolopacidae		Calidris		Calidris pugnax	ruff
Eukaryota	Metazoa	Bilateria	Deuterostomia		Chordata	Craniata	Aves		Neognathae		Charadriiformes				Charadriidae		Charadrius		Charadrius vociferus	killdeer
Eukaryota	Metazoa	Bilateria	Deuterostomia		Chordata	Craniata	Aves		Neognathae		Charadriiformes				Laridae		Rynchops		Rynchops niger	black skimmer
Eukaryota	Metazoa	Bilateria	Deuterostomia		Chordata	Craniata	Aves		Neognathae		Charadriiformes				Recurvirostridae		Himantopus		Himantopus himantopus	black-winged stilt
Eukaryota	Metazoa	Bilateria	Deuterostomia		Chordata	Craniata	Aves		Neognathae		Upupiformes				Upupidae		Upupa		Upupa epops	Eurasian hoopoe
Eukaryota	Metazoa	Bilateria	Deuterostomia		Chordata	Craniata	Aves		Neognathae		Upupiformes				Rhinopomastidae		Rhinopomastus		Rhinopomastus cyanomelas	common scimitar-bill
Eukaryota	Metazoa	Bilateria	Deuterostomia		Chordata	Craniata	Aves		Neognathae		Psittaciformes				Cacatuidae		Eolophus		Eolophus roseicapilla	galah
Eukaryota	Metazoa	Bilateria	Deuterostomia		Chordata	Craniata	Aves		Neognathae		Psittaciformes				Cacatuidae		Probosciger		Probosciger aterrimus	palm cockatoo
Eukaryota	Metazoa	Bilateria	Deuterostomia		Chordata	Craniata	Aves		Neognathae		Psittaciformes				Psittacidae		Amazona		Amazona aestiva	blue-fronted amazon
Eukaryota	Metazoa	Bilateria	Deuterostomia		Chordata	Craniata	Aves		Neognathae		Psittaciformes				Psittacidae		Nestor		Nestor notabilis	Kea
Eukaryota	Metazoa	Bilateria	Deuterostomia		Chordata	Craniata	Aves		Neognathae		Psittaciformes				Psittaculidae		Melopsittacus		Melopsittacus undulatus	budgerigar
Eukaryota	Metazoa	Bilateria	Deuterostomia		Chordata	Craniata	Aves		Neognathae		Pelecaniformes				Anhingidae		Anhinga		Anhinga anhinga	American anhinga
Eukaryota	Metazoa	Bilateria	Deuterostomia		Chordata	Craniata	Aves		Neognathae		Pelecaniformes				Ardeidae		Egretta		Egretta garzetta	little egret
Eukaryota	Metazoa	Bilateria	Deuterostomia		Chordata	Craniata	Aves		Neognathae		Pelecaniformes				Sulidae		Sula		Sula dactylatra	masked booby
Eukaryota	Metazoa	Bilateria	Deuterostomia		Chordata	Craniata	Aves		Neognathae		Pelecaniformes				Phalacrocoracidae		Phalacrocorax		Phalacrocorax carbo	great cormorant
Eukaryota	Metazoa	Bilateria	Deuterostomia		Chordata	Craniata	Aves		Neognathae		Pelecaniformes				Phaethontidae		Phaeton		Phaethon lepturus	White-tailed tropicbird
Eukaryota	Metazoa	Bilateria	Deuterostomia		Chordata	Craniata	Aves		Neognathae		Procellariiformes				Procellariidae		Calonectris		Calonectris borealis	Cory's shearwater
Eukaryota	Metazoa	Bilateria	Deuterostomia		Chordata	Craniata	Aves		Neognathae		Procellariiformes				Procellariidae		Fulmarus		Fulmarus glacialis	Northern fulmar
Eukaryota	Metazoa	Bilateria	Deuterostomia		Chordata	Craniata	Aves		Neognathae		Procellariiformes				Pelecanoididae		Pelecanoides		Pelecanoides urinatrix	common diving petrel
Eukaryota	Metazoa	Bilateria	Deuterostomia		Chordata	Craniata	Aves		Neognathae		Procellariiformes					Hydrobatidae	Oceanites		Oceanites oceanicus	Wilson's storm-petrel
Eukaryota	Metazoa	Bilateria	Deuterostomia		Chordata	Craniata	Aves		Neognathae		Procellariiformes					Hydrobatidae	Oceanodroma		Oceanodroma tethys	Wedge-rumped storm-petrel
Eukaryota	Metazoa	Bilateria	Deuterostomia		Chordata	Craniata	Aves		Neognathae		Phoenicopteriformes				Phoenicopteridae		Phoenicopterus		Phoenicopterus ruber ruber	American flamingo
Eukaryota	Metazoa	Bilateria	Deuterostomia		Chordata	Craniata	Aves		Neognathae		Strigiformes				Tytonidae		Tyto		Tyto alba	Barn owl
Eukaryota	Metazoa	Bilateria	Deuterostomia		Chordata	Craniata	Aves		Neognathae		Strigiformes				Strigidae		Athene		Athene cunicularia	burrowing owl
Eukaryota	Metazoa	Bilateria	Deuterostomia		Chordata	Craniata	Aves		Neognathae		Strigiformes				Strigidae		Glaucidium		Glaucidium brasilianum	ferruginous pygmy-owl
Eukaryota	Metazoa	Bilateria	Deuterostomia		Chordata	Craniata	Aves		Neognathae		Sphenisciformes				Spheniscidae		Pygoscelis		Pygoscelis papua	Gentoo penguin
Eukaryota	Metazoa	Bilateria	Deuterostomia		Chordata	Craniata	Aves		Neognathae		Sphenisciformes				Spheniscidae		Spheniscus		Spheniscus mendiculus	Galapagos penguin
Eukaryota	Metazoa	Bilateria	Deuterostomia		Chordata	Craniata	Aves		Neognathae		Falconiformes				Falconidae		Falco		Falco cherrug	Saker falcon
Eukaryota	Metazoa	Bilateria	Deuterostomia		Chordata	Craniata	Aves		Neognathae		Falconiformes				Falconidae		Herpetotheres		Herpetotheres cachinnans	laughing falcon
Eukaryota	Metazoa	Bilateria	Deuterostomia		Chordata	Craniata	Aves		Neognathae		Bucerotiformes				Bucorvidae		Bucorvus		Bucorvus abyssinicus	Abyssinian ground-hornbill
Eukaryota	Metazoa	Bilateria	Deuterostomia		Chordata	Craniata	Aves		Neognathae		Bucerotiformes				Bucerotidae		Buceros		Buceros rhinoceros silvestris	rhinoceros hornbill
Eukaryota	Metazoa	Bilateria	Deuterostomia		Chordata	Craniata	Aves		Neognathae		Musophagiformes				Musophagidae		Corythaixoides		Corythaixoides concolor	grey go-away-bird
Eukaryota	Metazoa	Bilateria	Deuterostomia		Chordata	Craniata	Aves		Neognathae		Musophagiformes				Musophagidae		Corythaeola		Corythaeola cristata	great blue turaco
Eukaryota	Metazoa	Bilateria	Deuterostomia		Chordata	Craniata	Aves		Neognathae		Gruiformes				Gruidae		Grus		Grus americana	Whooping crane
Eukaryota	Metazoa	Bilateria	Deuterostomia		Chordata	Craniata	Aves		Neognathae		Gruiformes				Aramidae		Aramus		Aramus guarauna	limpkin
Eukaryota	Metazoa	Bilateria	Deuterostomia		Chordata	Craniata	Aves		Neognathae		Gruiformes				Otididae		Chlamydotis		Chlamydotis macqueenii	Macqueen's bustard
Eukaryota	Metazoa	Bilateria	Deuterostomia		Chordata	Craniata	Aves		Neognathae		Gruiformes				Eurypygidae		Eurypyga		Eurypyga helias	sunbittern
Eukaryota	Metazoa	Bilateria	Deuterostomia		Chordata	Craniata	Aves		Neognathae		Gruiformes				Psophiidae		Psophia		Psophia crepitans	common trumpeter
Eukaryota	Metazoa	Bilateria	Deuterostomia		Chordata	Craniata	Aves		Neognathae		Trogoniformes				Trogonidae		Apaloderma		Apaloderma vittatum	bar-tailed trogon
Eukaryota	Metazoa	Bilateria	Deuterostomia		Chordata	Craniata	Aves		Neognathae		Trogoniformes				Trogonidae		Trogon		Trogon melanurus	black-tailed trogon
Eukaryota	Metazoa	Bilateria	Deuterostomia		Chordata	Craniata	Mammalia	Prototheria			Monotremata				Ornithorhynchidae		Ornithorhynchus		Ornithorhynchus anatinus	platypus
Eukaryota	Metazoa	Bilateria	Deuterostomia		Chordata	Craniata	Mammalia	Prototheria			Monotremata				Tachyglossidae		Tachyglossus		Tachyglossus aculeatus	Australian echidna
Eukaryota	Metazoa	Bilateria	Deuterostomia		Chordata	Craniata	Mammalia	Theria	Metatheria		Didelphimorphia				Didelphidae	Didelphinae	Monodelphis		Monodelphis domestica	gray short-tailed opossum
Eukaryota	Metazoa	Bilateria	Deuterostomia		Chordata	Craniata	Mammalia	Theria	Metatheria		Didelphimorphia				Didelphidae	Didelphinae	Gracilinanus		Gracilinanus agilis	Agile Gracile Mouse Opossum
Eukaryota	Metazoa	Bilateria	Deuterostomia		Chordata	Craniata	Mammalia	Theria	Metatheria		Diprotodontia				Vombatidae		Vombatus		Vombatus ursinus	common wombat
Eukaryota	Metazoa	Bilateria	Deuterostomia		Chordata	Craniata	Mammalia	Theria	Metatheria		Diprotodontia				Phascolarctidae		Phascolarctos		Phascolarctos cinereus	koala
Eukaryota	Metazoa	Bilateria	Deuterostomia		Chordata	Craniata	Mammalia	Theria	Metatheria		Diprotodontia				Potoroidae		Potorous		Potorous tridactylus	long-nosed potoroo
Eukaryota	Metazoa	Bilateria	Deuterostomia		Chordata	Craniata	Mammalia	Theria	Metatheria		Diprotodontia				Phalangeridae		Trichosurus		Trichosurus vulpecula	common brushtail
Eukaryota	Metazoa	Bilateria	Deuterostomia		Chordata	Craniata	Mammalia	Theria	Metatheria		Dasyuromorphia				Dasyuridae		Sarcophilus		Sarcophilus harrisii	Tasmanian devil
Eukaryota	Metazoa	Bilateria	Deuterostomia		Chordata	Craniata	Mammalia	Theria	Metatheria		Microbiotheria				Microbiotheriidae		Dromiciops		Dromiciops gliroides	colocolo opossum (monito del monte)
Eukaryota	Metazoa	Bilateria	Deuterostomia		Chordata	Craniata	Mammalia	Theria	Eutheria	Laurasiatheria	Carnivora	Feliformia			Felidae	Felinae	Felis		Felis catus	domestic cat
Eukaryota	Metazoa	Bilateria	Deuterostomia		Chordata	Craniata	Mammalia	Theria	Eutheria	Laurasiatheria	Carnivora	Caniformia			Phocidae		Mironga		Mirounga leonina	Southern elephant seal
Eukaryota	Metazoa	Bilateria	Deuterostomia		Chordata	Craniata	Mammalia	Theria	Eutheria	Laurasiatheria	Carnivora	Caniformia			Ursidae		Ursus		Ursus maritimus	polar bear
Eukaryota	Metazoa	Bilateria	Deuterostomia		Chordata	Craniata	Mammalia	Theria	Eutheria	Laurasiatheria	Carnivora	Caniformia			Canidae		Vulpes		Vulpes vulpes	red fox
Eukaryota	Metazoa	Bilateria	Deuterostomia		Chordata	Craniata	Mammalia	Theria	Eutheria	Laurasiatheria	Carnivora	Feliformia			Herpestidae		Suricata		Suricata suricatta	meerkat
Eukaryota	Metazoa	Bilateria	Deuterostomia		Chordata	Craniata	Mammalia	Theria	Eutheria	Laurasiatheria	Artiodactyla	Whippomorpha	Cetacea		Physeteridae		Physeter		Physeter catodon	sperm whale
Eukaryota	Metazoa	Bilateria	Deuterostomia		Chordata	Craniata	Mammalia	Theria	Eutheria	Laurasiatheria	Artiodactyla	Whippomorpha	Cetacea		Delphinidae		Orcinus		Orcinus orca	killer whale
Eukaryota	Metazoa	Bilateria	Deuterostomia		Chordata	Craniata	Mammalia	Theria	Eutheria	Laurasiatheria	Artiodactyla	Ruminantia	Pecora		Cervidae	Cervinae	Cervus		Cervus canadensis	wapiti
Eukaryota	Metazoa	Bilateria	Deuterostomia		Chordata	Craniata	Mammalia	Theria	Eutheria	Laurasiatheria	Artiodactyla	Ruminantia	Pecora		Bovidae	Bovinae	Bos		Bos taurus	Eurasian cattle
Eukaryota	Metazoa	Bilateria	Deuterostomia		Chordata	Craniata	Mammalia	Theria	Eutheria	Laurasiatheria	Artiodactyla	Tylopoda			Camelidae		Camelus		Camelus dromedarius	Arabian camel
Eukaryota	Metazoa	Bilateria	Deuterostomia		Chordata	Craniata	Mammalia	Theria	Eutheria	Laurasiatheria	Chiroptera	Microchiroptera			Phyllostomidae	Stenodermatinae	Artibeus		Artibeus jamaicensis	Jamaican fruit-eating bat
Eukaryota	Metazoa	Bilateria	Deuterostomia		Chordata	Craniata	Mammalia	Theria	Eutheria	Laurasiatheria	Chiroptera	Microchiroptera			Phyllostomidae	Desmodontinae	Desmodus		Desmodus rotundus	common vampire bat
Eukaryota	Metazoa	Bilateria	Deuterostomia		Chordata	Craniata	Mammalia	Theria	Eutheria	Laurasiatheria	Chiroptera	Microchiroptera			Vespertilionidae		Eptesicus		Eptesicus fuscus	big brown bat
Eukaryota	Metazoa	Bilateria	Deuterostomia		Chordata	Craniata	Mammalia	Theria	Eutheria	Laurasiatheria	Chiroptera	Microchiroptera			Molossidae		Molossus		Molossus molossus	Pallas's mastiff bat
Eukaryota	Metazoa	Bilateria	Deuterostomia		Chordata	Craniata	Mammalia	Theria	Eutheria	Laurasiatheria	Chiroptera	Megachiroptera			Pteropodidae	Pteropodinae	Rousettus		Rousettus aegyptiacus	Egyptian rousette
Eukaryota	Metazoa	Bilateria	Deuterostomia		Chordata	Craniata	Mammalia	Theria	Eutheria	Laurasiatheria	Eulipotyphla	Erinaceidae			Erinaceinae	Erinaceinae	Erinaceus		Erinaceus europaeus	western European hedgehog
Eukaryota	Metazoa	Bilateria	Deuterostomia		Chordata	Craniata	Mammalia	Theria	Eutheria	Laurasiatheria	Eulipotyphla				Talpidae		Condylura		Condylura cristata	star-nosed mole
Eukaryota	Metazoa	Bilateria	Deuterostomia		Chordata	Craniata	Mammalia	Theria	Eutheria	Laurasiatheria	Eulipotyphla				Talpidae		Galemys		Galemys pyrenaicus	Pyrenean desman
Eukaryota	Metazoa	Bilateria	Deuterostomia		Chordata	Craniata	Mammalia	Theria	Eutheria	Laurasiatheria	Eulipotyphla				Soricidae	Soricinae	Sorex		Sorex araneus	European shrew
Eukaryota	Metazoa	Bilateria	Deuterostomia		Chordata	Craniata	Mammalia	Theria	Eutheria	Laurasiatheria	Perissodactyla				Rhinocerotidae		Diceros		Diceros bicornis minor	black rhinoceros
Eukaryota	Metazoa	Bilateria	Deuterostomia		Chordata	Craniata	Mammalia	Theria	Eutheria	Laurasiatheria	Perissodactyla				Rhinocerotidae		Ceratotherium		Ceratotherium simum simum	southern white rhinoceros
Eukaryota	Metazoa	Bilateria	Deuterostomia		Chordata	Craniata	Mammalia	Theria	Eutheria	Laurasiatheria	Perissodactyla				Equidae		Equus		Equus asinus	donkey
Eukaryota	Metazoa	Bilateria	Deuterostomia		Chordata	Craniata	Mammalia	Theria	Eutheria	Laurasiatheria	Perissodactyla				Equidae		Equus		Equus caballus	horse
Eukaryota	Metazoa	Bilateria	Deuterostomia		Chordata	Craniata	Mammalia	Theria	Eutheria	Laurasiatheria	Pholidota				Manidae		Manis		Manis javanica	Malayan pangolin
Eukaryota	Metazoa	Bilateria	Deuterostomia		Chordata	Craniata	Mammalia	Theria	Eutheria	Laurasiatheria	Pholidota				Manidae		Manis		Manis pentadactyla	Chinese pangolin
Eukaryota	Metazoa	Bilateria	Deuterostomia		Chordata	Craniata	Mammalia	Theria	Eutheria	Afrotheria	Sirenia				Trichechidae		Trichechus		Trichechus manatus latirostris	Florida manatee
Eukaryota	Metazoa	Bilateria	Deuterostomia		Chordata	Craniata	Mammalia	Theria	Eutheria	Afrotheria					Tenrecidae	Tenrecinae	Echinops		Echinops telfairi	small Madagascar hedgehog
Eukaryota	Metazoa	Bilateria	Deuterostomia		Chordata	Craniata	Mammalia	Theria	Eutheria	Afrotheria	Macroscelidea				Macroscelididae		Elephantulus		Elephantulus edwardii	Cape elephant shrew
Eukaryota	Metazoa	Bilateria	Deuterostomia		Chordata	Craniata	Mammalia	Theria	Eutheria	Afrotheria	Proboscidea				Elephantidae		Loxodonta		Loxodonta africana	African savanna elephant
Eukaryota	Metazoa	Bilateria	Deuterostomia		Chordata	Craniata	Mammalia	Theria	Eutheria	Afrotheria					Chrysochloridae	Chrysochlorinae			Chrysochloris asiatica	Cape golden mole
Eukaryota	Metazoa	Bilateria	Deuterostomia		Chordata	Craniata	Mammalia	Theria	Eutheria	Afrotheria	Tubulidentata				Orycteropodidae		Orycteropus		Orycteropus afer afer	aardvark
Eukaryota	Metazoa	Bilateria	Deuterostomia		Chordata	Craniata	Mammalia	Theria	Eutheria	Glires	Rodentia	Myomorpha			Muridae		Mus		Mus musculus	house mouse
Eukaryota	Metazoa	Bilateria	Deuterostomia		Chordata	Craniata	Mammalia	Theria	Eutheria	Glires	Rodentia	Castorimorpha			Castoridae		Castor		Castor canadensis	American beaver
Eukaryota	Metazoa	Bilateria	Deuterostomia		Chordata	Craniata	Mammalia	Theria	Eutheria	Glires	Rodentia	Myomorpha			Cricetidae	Cricetinae	Mesocricetus		Mesocricetus auratus	golden hamster
Eukaryota	Metazoa	Bilateria	Deuterostomia		Chordata	Craniata	Mammalia	Theria	Eutheria	Glires	Rodentia	Sciuromorpha			Sciuridae	Xerinae	Ictidomys		Ictidomys tridecemlineatus	thirteen-lined ground squirrel
Eukaryota	Metazoa	Bilateria	Deuterostomia		Chordata	Craniata	Mammalia	Theria	Eutheria	Glires	Rodentia	Hystricomorpha			Bathyergidae		Heterocephalus		Heterocephalus glaber	naked mole-rat
Eukaryota	Metazoa	Bilateria	Deuterostomia		Chordata	Craniata	Mammalia	Theria	Eutheria	Euarchontoglires	Primates	Haplorrhini	Simiiformes	Hominoidea	Hominidae	Homininae	Homo		Homo sapiens	human
Eukaryota	Metazoa	Bilateria	Deuterostomia		Chordata	Craniata	Mammalia	Theria	Eutheria	Euarchontoglires	Primates	Haplorrhini	Simiiformes		Cebidae	Callitrichinae	Callithrix		Callithrix jacchus	white-tufted-ear marmoset
Eukaryota	Metazoa	Bilateria	Deuterostomia		Chordata	Craniata	Mammalia	Theria	Eutheria	Euarchontoglires	Primates	Haplorrhini	Simiiformes	Cercopithecoidea	Cercopithecidae		Chlorocebus		Chlorocebus sabaeus	green monkey
Eukaryota	Metazoa	Bilateria	Deuterostomia		Chordata	Craniata	Mammalia	Theria	Eutheria	Euarchontoglires	Primates	Strepsirrhini	Lemuriformes		Cheirogaleidae		Microcebus		Microcebus murinus	gray mouse lemur
Eukaryota	Metazoa	Bilateria	Deuterostomia		Chordata	Craniata	Mammalia	Theria	Eutheria	Euarchontoglires	Primates	Strepsirrhini	Lorisiformes		Galagidae		Otolemur		Otolemur garnettii	small-eared galago
Eukaryota	Metazoa	Bilateria	Deuterostomia		Chordata	Craniata	Mammalia	Theria	Eutheria	Euarchontoglires	Dermoptera				Cynocephalidae		Galeopterus		Galeopterus variegatus	Sunda flying lemur
Eukaryota	Metazoa	Bilateria	Deuterostomia		Chordata	Craniata	Mammalia	Theria	Eutheria	Euarchontoglires	Lagomorpha				Ochotonidae		Ochotona		Ochotona curzoniae	black-lipped pika
Eukaryota	Metazoa	Bilateria	Deuterostomia		Chordata	Craniata	Mammalia	Theria	Eutheria	Euarchontoglires	Lagomorpha				Ochotonidae		Ochotona		Ochotona princeps	American pika
Eukaryota	Metazoa	Bilateria	Deuterostomia		Chordata	Craniata	Mammalia	Theria	Eutheria	Euarchontoglires	Lagomorpha				Leporidae		Oryctolagus		Oryctolagus cuniculus	rabbit
Eukaryota	Metazoa	Bilateria	Deuterostomia		Chordata	Craniata	Mammalia	Theria	Eutheria	Euarchontoglires	Scandentia				Tupaiidae		Tupaia		Tupaia chinensis	Chinese tree shrew
Eukaryota	Metazoa	Bilateria	Deuterostomia		Chordata	Craniata	Mammalia	Theria	Eutheria	Xenarthra	Pilosa	Folivora			Megalonychidae		Choleopus		Choloepus didactylus	southern two-toed sloth
Eukaryota	Metazoa	Bilateria	Deuterostomia		Chordata	Craniata	Mammalia	Theria	Eutheria	Xenarthra	Cingulata				Dasypodidae		Dasypus		Dasypus novemcinctus	nine-banded armadillo
