# Supplementary material for: The Gain and Loss of Cryptochrome/Photolyase Family Members during Evolution
Source: Genes (Basel). 2022 Sep 8;13(9):1613. doi: 10.3390/genes13091613 (PMC9498864; doi:10.3390/genes13091613)
Supplement: Supplementary file 1 [file genes-13-01613-s001.zip › genes-1883542-supplementary/Supplement 8 CRY_PL distribution.xlsx]

## Sheet: Tree of Life (general)
Superkingdom	Kingdom	Phlylum	Order	Family	Species	English name	MCRY1	MCRY2	MCRY	CRY4	6-4-PL	DCRY	ACRY	PCRY-like	CPDI	CPDIII	PCRY	PCRY2	DASH	PPL	CPD II	other	n
Archaea		Thaumarchaeota	Nitrosopumilales	Nitrosopumilaceae	Nitrosopumilus sp.	marine archaea									x								x
Archaea		Candidatus Lokiarchaeota			Candidatus Lokiarchaeota archaeon	Asgardarchaeota															x		x
Archaea		Euryarchaeota	Methanobacteriales	Methanobacteriaceae	Methanothermobacter thermautotrophicus	thermophile bacteria															x		x
Archaea		Euryarchaeota	Methanosarcinales	Methanosarcinaceae	Methanosarcina mazei	anærobic archaeobacter															x		x
Archaea		Euryarchaeota	Methanosarcinales		Methanosarcinales archaeon	anærobic archaeon															x		x
Archaea		Euryarchaeota	Halobacteriales	Halobacteriaceae	Halobacterium hubeiense	halophile euryarchaeotes									x								x
Archaea		Euryarchaeota	Candidatus Poseidoniales		Candidatus Poseidoniales archaeon	marine archaea					x												x
Archaea		Euryarchaeota			Marine Group III euryarchaeote CG-Epi1	marine archaea					x												x
Archaea		Euryarchaeota			Euryarchaeota archaeon	euryarchaeota					x					x							x
Bacteria		Cyanobacteria	Gloeobacterales	Gloeobacteraceae	Gloeobacter kilaueensis	thylakoid-less cyanobacteria					x				x				x				x
Bacteria		Cyanobacteria	Synechococcales	Merismopediaceae	Synechocystis sp. PCC 6803	freshwater cyanobacteria									x				x				x
Bacteria		Cyanobacteria	Oscillatoriales	Microcoleaceae	Arthrospira platensis	alkali and salt tolerant cyanobacteria									x								x
Bacteria		Cyanobacteria	Synechococcales	Synechococcaceae	Synechococcus sp.	cyanobacteria									x				x				x
Bacteria		Verrucomicrobia			Verrucomicrobia bacterium TMED60	gram-negative bacteria					x				x				x		x		x
Bacteria		Verrucomicrobia			Opitutae bacterium	bacteria					x												x
Bacteria		Acidobacteria			Chloracidobacterium thermophilum	chlorophototroph extremophile bacteria									x								x
Bacteria		Firmicutes	Bacillales	Bacillaceae	Halobacillus sp. KGW1	marine bacteria									x				x				x
Bacteria		Firmicutes	Bacillales	Bacillaceae	Alkalihalobacillus alcalophilus	alkaliphile bacteria									x								x
Bacteria		Firmicutes			Firmicutes bacterium ML8 F2	firmicutes bacteria															x		x
Bacteria		Nitrospirae	Nitrospirales	Nitrospiraceae	Nitrospira lenta	nitrite-oxidizing bacteria									x								x
Bacteria		Proteobacteria	Maricaulales	Maricaulaceae	Hyphobacterium indicum	a-proteobacteria, deep-sea bacterium										x							x
Bacteria		Proteobacteria	Sphingomonadales	Sphingomonadaceae	Sphingomonas sp. UV9	chemoheterotrophic bacteria										x					x		x
Bacteria		Proteobacteria	Rhizobiales	Rhizobiaceae	Agrobacterium fabrum	plant-pathogenic bacteria										x							x
Bacteria		Proteobacteria	Enterobacterales	Enterobacteriaceae	Escherichia coli	coliform enterobacteria									x								x
Bacteria		Proteobacteria	Enterobacterales	Enterobacteriaceae	Salmonella enterica	enterobacteria									x								x
Bacteria		Proteobacteria	Vibrionales	Vibrionaceae	Vibrio cholerae	human pathogenic bacterium									x				x				x
Bacteria		Proteobacteria	Alteromonadales	Colwelliaceae	Colwellia psychrerythraea	obligate psychrophile bacteria									x								x
Bacteria		Proteobacteria	Myxococcales	Myxococcaceae	Myxococcus xanthus	biofilm-forming, saprophytic bacteria															x		x
Bacteria		Proteobacteria	Desulfuromonadales	Geobacteraceae	Geobacter sulfurreducens	metal and sulfur-reducing proteobacteria															x		x
Eukaryota		Bacillariophyta	Naviculales	Phaeodactylaceae	Phaeodactylum tricornutum	silicon-independent diatom					x			x					x		x		x
Eukaryota		Bacillariophyta	Naviculales	Naviculaceae	Fistulifera solaris	pennate diatom					x								x		x		x
Eukaryota		Bacillariophyta	Bacillariales	Bacillariaceae	Pseudo-nitzschia multistriata	marine planktonic diatom					x			x							x	x	x
Eukaryota		Bacillariophyta	Bacillariales	Bacillariaceae	Fragilariopsis cylindrus CCMP1102	pennate sea-ice diatom					x			x					x		x		x
Eukaryota		Bacillariophyta	Thalassiosirales	Thalassiosiraceae	Thalassiosira oceanica	centric diatom					x			x					x		x		x
Eukaryota			Suessiales	Symbiodiniaceae	Symbiodinium microadriaticum	endosymbiontic dinoflagellates					x			x					x		x		x
Eukaryota			Pelagomonadales		Aureococcus anophagefferens	heterokont algae					x			x					x				x
Eukaryota					Capsaspora owczarzaki ATCC 30864	single-celled amoeboid protist					x										x		x
Eukaryota			Pyrenomonadales	Geminigeraceae	Guillardia theta CCMP2712	flagellate cryptomonad algae								x					x		x		x
Eukaryota				Vitrellaceae	Vitrella brassicaformis	unicellular alveolate algae					x			x					x		x		x
Eukaryota			Bicosoecida	Cafeteriaceae	Cafeteria roenbergensis	bacterivorous marine flagellate					x								x		x		x
Eukaryota			Thraustochytrida	Thraustochytriaceae	Hondaea fermentalgiana	slime nets					x								x		x		x
Eukaryota			Gonyaulacales	Lingulodiniaceae	Lingulodinium polyedra	motile photosynthetic dinoflagellates					x			x					x		x		x
Eukaryota			Gonyaulacales	Crypthecodiniaceae	Crypthecodinium cohnii	heterorophic dinoflagellate microalgae					x								x		x		x
Eukaryota			Ectocarpales	Ectocarpaceae	Ectocarpus siliculosus	filamentous brown algae					x								x		x		x
Eukaryota		Perkinsozoa	Perkinsida	Perkinsidae	Perkinsus sp. BL 2016	alveolates									x								x
Eukaryota		Perkinsozoa	Perkinsida	Perkinsidae	Perkinsus marinus	oyster-pathogenic alveolate															x		x
Eukaryota		Evosea	Cavosteliida	Cavosteliaceae	Planoprotostelium fungivorum	mycophagous amoeba					x				x				x				x
Eukaryota			Apusomonadida	Apusomonadidae	Thecamonas trahens	protozoan zooflagellates					x								x		x		x
Eukaryota		Apicomplexa	Eucoccidiorida	Eimeriidae	Cyclospora cayetanensis	coccidian primate parasite															x		x
Eukaryota		Apicomplexa	Eucoccidiorida	Eimeriidae	Eimeria maxima	coccidian poultry parasite															x		x
Eukaryota		Apicomplexa	Eucoccidiorida	Sarcocystidae	Toxoplasma gondii VEG	parasitic intracellular protozoans (causing toxoplasmosis)															x		x
Eukaryota		Apicomplexa	Eucoccidiorida	Sarcocystidae	Neospora caninum Liverpool	coccidian dog parasite															x		x
Eukaryota		Apicomplexa	Haemosporida	Plasmodiidae	Plasmodium vivax	malaria parasite P. vivax															x		x
Eukaryota		Ciliophora	Hymenostomatida		Ichthyophthirius multifiliis	parasitic ciliate									x				x				x
Eukaryota		Ciliophora	Hymenostomatida	Tetrahymenidae	Tetrahymena thermophila	free-living ciliates									x								x
Eukaryota		Ciliophora	Peniculida	Parameciidae	Paramecium tetraurelia strain d4-2	aquatic ciliates															x		x
Eukaryota		Ciliophora	Sporadotrichida	Oxytrichidae	Stylonychia lemnae	ciliates					x								x				x
Eukaryota		Ciliophora	Sporadotrichida	Halteriidae	Halteria grandinella	planktonic ciliates													x				x
Eukaryota		Euglenozoa	Trypanosomatida	Trypanosomatidae	Leishmania infantum	pathogenic kinetoplastid (leishmaniasis)									x							x	x
Eukaryota		Euglenozoa	Eubodonida	Bodonidae	Bodo saltans	bacterivorous kinetoplastid									x							x	x
Eukaryota		Euglenozoa	Trypanosomatida	Trypanosomatidae	Leptomonas pyrrhocoris	kinetoplastid (firebug parasite)									x							x	x
Eukaryota		Euglenozoa		Ichthyobodonidae	Perkinsela sp.	symbiontic kinetoplastids																x	x
Eukaryota		Haptista	Isochrysidales	Noelaerhabdaceae	Emiliania huxleyi	haptophytes (photosynthetic planktonic species)					x			x					x		x		x
Eukaryota		Haptista	Prymnesiales	Chrysochromulinaceae	Chrysochromulina tobinii	haptophytes (phytoplankton)					x			x					x		x		x
Eukaryota		Rhodophyta	Cyanidiales	Cyanidiaceae	Galdieria sulphuraria	extremophilic red algae					x									x	x	x	x
Eukaryota		Rhodophyta	Porphyridiales	Porphyridiaceae	Porphyridium purpureum	red algae					x			x					x		x		x
Eukaryota		Rhodophyta	Bangiales	Bangiaceae	Porphyra umbilicalis	laver					x								x	x			x
Eukaryota		Rhodophyta	Cyanidiales	Cyanidiaceae	Cyanidiococcus yangmingshanensis	red algae					x			x					x	x	x	x	x
Eukaryota		Rhodophyta	Gigartinales	Gigartinaceae	Chondrus crispus	carragheen moss/ Irish moss					x								x		x	x	x
Eukaryota		Rhodophyta	Gracilariales	Gracilariaceae	Gracilariopsis chorda	red algae					x								x		x	x	x
Eukaryota		Heterolobosea		Vahlkampfiidae	Naegleria fowleri	brain-eating amoeba													x				x
Eukaryota			Craspedida	Salpingoecidae	Monosiga brevicollis	choanoflagellates					x								x		x		x
Eukaryota			Craspedida	Salpingoecidae	Salpingoeca rosetta	marine choanoflagellates					x								x		x		x
Eukaryota			Ichthyophonida		Sphaeroforma arctica	spherical unicellular eukaryote					x										x		x
Eukaryota			Saprolegniales	Saprolegniaceae	Aphanomyces euteiches	water mold (oomycete)					x										x		x
Eukaryota			Saprolegniales	Saprolegniaceae	Saprolegnia diclina VS20	cotton moulds (oomycete)															x		x
Eukaryota			Albuginales	Albuginaceae	Albugo candida	white rust (oomycete)					x										x		x
Eukaryota			Peronosporales	Peronosporaceae	Plasmopara halstedii	oomycetes (sunflower pathogen)					x										x		x
Eukaryota			Peronosporales	Peronosporaceae	Bremia lactucae	lettuce downy mildew					x										x		x
Eukaryota			Pythiales	Pythiaceae	Pythium oligandrum	fungus/oomycete.-pathogenic oomycete					x										x		x
Eukaryota	Viridiplantae	Chlorophyta	Mamiellales	Bathycoccaceae	Bathycoccus prasinos	picoplanktonic green algae					x								x		x		x
Eukaryota	Viridiplantae	Chlorophyta	Mamiellales	Mamiellaceae	Micromonas commoda	picoplanktonic green algae					x			x					x		x		x
Eukaryota	Viridiplantae	Chlorophyta	Mamiellales	Bathycoccaceae	Ostreococcus tauri	unicellular marine green algae					x			x		x			x		x		x
Eukaryota	Viridiplantae	Chlorophyta	Chloropicales	Chloropicaceae	Chloropicon primus	unicellular green picoalgae					x			x			x		x		x		x
Eukaryota	Viridiplantae	Chlorophyta	Chlorellales	Chlorellaceae	Chlorella sorokiniana	freshwater green microalgae					x						x		x		x		x
Eukaryota	Viridiplantae	Chlorophyta	Chlorellales	Chlorellaceae	Auxenochlorella pyrenoidosa	freshwater green microalgae															x		x
Eukaryota	Viridiplantae	Chlorophyta	Trebouxiales	Trebouxiaceae	Trebouxia sp. A1-2	green algae (lichen symbionts)					x								x		x		x
Eukaryota	Viridiplantae	Chlorophyta	Chlamydomonadales	Chlamydomonadaceae	Chlamydomonas reinhardtii	unicellular green algae					x						x		x	x	x		x
Eukaryota	Viridiplantae	Chlorophyta	Chlamydomonadales	Dunaliellaceae	Dunaliella salina	halophile unicellular green microalgae					x								x	x	x		x
Eukaryota	Viridiplantae	Chlorophyta	Chlamydomonadales	Tetrabaenaceae	Tetrabaena socialis	multicellular green algae					x				x		x		x				x
Eukaryota	Viridiplantae	Streptophyta	Klebsormidiales	Klebsormidiaceae	Klebsormidium nitens	charophyte green algae					x						x		x	x	x		x
Eukaryota	Viridiplantae	Streptophyta	Charales	Characeae	Chara braunii	ecorticated charophyte green algae					x						x		x	x	x		x
Eukaryota	Viridiplantae	Streptophyta	Marchantiales	Marchantiaceae	Marchantia polymorpha	liverwort					x						x		x	x	x		x
Eukaryota	Viridiplantae	Streptophyta	Funariales	Funariaceae	Physcomitrium patens	spreading earthmoss					x						x		x	x	x		x
Eukaryota	Viridiplantae	Streptophyta	Selaginellales	Selaginellaceae	Selaginella moellendorffii	club-mosses					x						x		x	x	x		x
Eukaryota	Viridiplantae	Streptophyta	Pinales	Pinaceae	Picea sitchensis	Sitka spruce					x						x			x			x
Eukaryota	Viridiplantae	Streptophyta	Rosales	Rosaceae	Malus domestica	apple					x						x	x	x	x	x		x
Eukaryota	Viridiplantae	Streptophyta	Cucurbitales	Cucurbitaceae	Cucurbita moschata	crookneck pumpkin					x						x	x	x	x	x		x
Eukaryota	Viridiplantae	Streptophyta	Solanales	Solanaceae	Solanum lycopersicum	tomato					x						x	x	x	x	x		x
Eukaryota	Viridiplantae	Streptophyta	Brassicales	Brassicaceae	Arabidopsis thaliana	thale cress					x						x	x	x	x	x		x
Eukaryota	Viridiplantae	Streptophyta	Amborellales	Amborellaceae	Amborella trichopoda	flowering plants					x						x	x	x	x	x		x
Eukaryota	Viridiplantae	Streptophyta	Poales	Bromeliaceae	Ananas comosus	pineapple					x						x		x	x	x		x
Eukaryota	Viridiplantae	Streptophyta	Poales	Poaceae	Oryza sativa japonica	Japanese rice					x						x	x	x	x	x		x
Eukaryota	Viridiplantae	Streptophyta	Asparagales	Orchidaceae	Dendrobium catenatum	lithopytic orchid					x						x	x	x	x	x		x
Eukaryota	Viridiplantae	Streptophyta	Alismatales	Araceae	Colocasia esculenta	taro					x						x	x	x	x	x		x
Eukaryota	Viridiplantae	Streptophyta	Polypodiales	Pteridaceae	Pityrogramma austroamericana	silverback ferns															x		x
Eukaryota	Viridiplantae	Streptophyta	Polypodiales	Aspleniaceae	Asplenium yunnanense	spleenworts											x						x
Eukaryota	Viridiplantae	Streptophyta	Ginkgoales	Ginkgoaceae	Ginkgo biloba	maidenhair tree											x						x
Eukaryota	Fungi	Microsporidia		Dubosqiidae	Hamiltosporidium magnivora	microsporidians (Daphnia magna parasite)															x		x
Eukaryota	Fungi	Microsporidia		Nosematidae	Nosema bombycis	microsporidians (silkworm parasite															x		x
Eukaryota	Fungi	Microsporidia		Enterocytozoonidae	Hepatospora eriocheir	microsporidians (crab parasite)															x		x
Eukaryota	Fungi	Microsporidia		Ordosporidae	Ordospora colligata	microsporidians (Daphnia magna parasite)															x		x
Eukaryota	Fungi	Zoopagomycota	Basidiobolales	Basidiobolaceae	Basidiobolus meristosporus	filamentous fungus									x				x				x
Eukaryota	Fungi	Zoopagomycota	Zoopagales	Piptocephalidaceae	Piptocephalis cylindrospora	mycoparasite on Mucorales									x								x
Eukaryota	Fungi	Zoopagomycota	Dimargaritales	Dimargaritaceae	Dimargaris cristalligena	mycoparasite									x								x
Eukaryota	Fungi	Blastocladiomycota	Blastocladiales	Catenariaceae	Catenaria anguillulae	blastocladiomycetes (enoparasite of nematodes)					x				x								x
Eukaryota	Fungi	Blastocladiomycota	Blastocladiales	Blastocladiaceae	Allomyces macrogynus	blastocladiomycetes (soil fungus)					x				x								x
Eukaryota	Fungi	Chytridiomycota	Chytridiales	Chytriomycetaceae	Rhizoclosmatium globosum	aquatic chytrids					x				x				x				x
Eukaryota	Fungi	Chytridiomycota	Synchytriales	Synchytriaceae	Synchytrium microbalum	plant pathogenic chytrids					x				x				x				x
Eukaryota	Fungi	Chytridiomycota	Spizellomycetales	Powellomycetaceae	Powellomyces hirtus	chytrids (soil-inhabiting)					x				x				x				x
Eukaryota	Fungi	Chytridiomycota	Chytridiales	Chytriomycetaceae	Chytriomyces confervae	chytrids					x				x				x				x
Eukaryota	Fungi	Chytridiomycota	Monoblepharidales	Gonapodyaceae	Gonapodya prolifera	aquatic monoblepharidomycetes					x				x				x				x
Eukaryota	Fungi	Mucoromycota	Endogonales		Bifiguratus adelaidae	Mucoromycotina fungus					x				x								x
Eukaryota	Fungi	Mucoromycota	Mucorales	Mucoraceae	Mucor lusitanicus	dimorphic zygote fungus													x				x
Eukaryota	Fungi	Cryptomycota			Rozella allomycis	parasite of Allomyces					x				x								x
Eukaryota	Fungi	Cryptomycota			Paramicrosporidium saccamoebae	intranuclear parasite of amoebae									x								x
Eukaryota	Fungi	Basidiomycota	Tremellales	Tremellaceae	Tremella mesenterica	golden jelly fungus					x				x				x				x
Eukaryota	Fungi	Basidiomycota	Agaricales	Physalacriaceae	Armillaria ostoaye	plant-pathogenic fungus									x								x
Eukaryota	Fungi	Basidiomycota	Cantharellales	Ceratobasidiaceae	Rhizoctonia solani	plant-pathogenic fungus					x				x				x				x
Eukaryota	Fungi	Basidiomycota	Ustilaginales	Ustilaginaceae	Sporisorium scitamineum	sugarcane-pathogenic fungus					x				x				x				x
Eukaryota	Fungi	Basidiomycota	Tilletiales	Tilletiaceae	Tilletia indica	smut fungus					x				x				x				x
Eukaryota	Fungi	Basidiomycota	Pucciniales	Pucciniaceae	Puccinia striiformis	plant-pathogenic fungus					x				x				x				x
Eukaryota	Fungi	Basidiomycota	Wallemiales	Wallemiaceae	Wallemia ichthyophaga	halophilic fungus					x				x								x
Eukaryota	Fungi	Ascomycota	Saccharomycetales	Saccharomycetaceae	Saccharomyces cerevisiae	baker's yeast									x								x
Eukaryota	Fungi	Ascomycota	Mytilinidiales	Mytilinidiaceae	Lophium mytilinum	ascomycetes					x				x				x				x
Eukaryota	Fungi	Ascomycota	Eurotiales	Aspergillaceae	Penicillium subrubescens	ascomycetes					x				x								x
Eukaryota	Fungi	Ascomycota	Xylonales	Xylonaceae	Xylona heveae	sapwood endophytic ascomycetes					x				x				x				x
Eukaryota	Fungi	Ascomycota	Helotiales	Ploettnerulaceae	Rhynchosporium agropyri	plant pathogenic ascomycetes					x				x				x				x
Eukaryota	Fungi	Ascomycota	Umbilicariales	Umbilicariaceae	Lasallia pustulata	lichen					x				x								x
Eukaryota	Fungi	Ascomycota	Sordariales	Sordariaceae	Neurospora crassa	red bread mold									x				x				x
Eukaryota	Fungi	Ascomycota	Taphrinales	Protomycetaceae	Protomyces lactucae debilis	budding yeast-like fungus					x				x				x				x
Eukaryota	Fungi	Ascomycota	Taphrinales	Taphrinaceae	Taphrina deformans	peach leaf curl fungus					x				x				x				x
Eukaryota	Metazoa	Porifera	Lyssacinosida	Rossellidae	Crateromorpha meyeri	sponges																x	x
Eukaryota	Metazoa	Porifera	Hexactinosida	Aphrocallistidae	Aphrocallistes vastus	cloud sponge																x	x
Eukaryota	Metazoa	Porifera	Suberitida	Suberitidae	Suberites domuncula	sea sponge																x	x
Eukaryota	Metazoa	Porifera	Haplosclerida	Niphatidae	Amphimedon queenslandica	demosponge															x	x	x
Eukaryota	Metazoa	Placozoa		Trichoplacidae	Trichoplax adhaerens	placozoa										x							x
Eukaryota	Metazoa	Ctenophora	Cestida	Cestidae	Velamen parallelum	ctenophores					x												x
Eukaryota	Metazoa	Ctenophora	Cydippida	Dryodoridae	Dryodora glandiformis	comb jellies					x												x
Eukaryota	Metazoa	Ctenophora	Cydippida	Lampeidae	Lampea lactea	comb jellies					x												x
Eukaryota	Metazoa	Ctenophora	Cydippida	Euplokamidae	Euplokamis dunlapae	oval sea Gooseberry					x												x
Eukaryota	Metazoa	Ctenophora	Thalassocalycida	Thalassocalycidae	Thalassocalyce inconstans	comb jellies					x												x
Eukaryota	Metazoa	Cnidaria	Anthoathecata	Hydridae	Hydra vulgaris	fresh-water polyp													x				x
Eukaryota	Metazoa	Cnidaria	Scleractinia	Acroporidae	Acropora digitifera	stony corals			x		x		x						x		x		x
Eukaryota	Metazoa	Cnidaria	Scleractinia	Acroporidae	Acropora millepora	stony corals			x		x		x						x		x		x
Eukaryota	Metazoa	Cnidaria	Scleractinia	Pocilloporidae	Pocillopora damicornis	lace coral			x		x		x						x				x
Eukaryota	Metazoa	Cnidaria	Scleractinia	Pocilloporidae	Stylophora pistillata	hood coral			x		x		x						x		x		x
Eukaryota	Metazoa	Cnidaria	Scleractinia	Merulinidae	Orbicella faveolata	mountainous star coral			x		x		x						x		x		x
Eukaryota	Metazoa	Cnidaria	Actiniaria	Edwardsiidae	Nematostella vectensis	starlet sea anemone			x		x		x		x				x		x		x
Eukaryota	Metazoa	Cnidaria	Actiniaria	Aiptasiidae	Exaiptasia diaphana	sea anemone			x		x		x						x		x		x
Eukaryota	Metazoa	Cnidaria	Actiniaria	Actiniidae	Actinia tenebrosa	Waratah anemone			x		x		x						x		x		x
Eukaryota	Metazoa	Cnidaria	Alcyonacea	Nephtheidae	Dendronephthya gigantea	soft corals															x		x
Eukaryota	Metazoa	Cnidaria	Bivalvulida	Myxobolidae	Henneguya salminicola	myxozoan salmon parasite															x		x
Eukaryota	Metazoa	Cnidaria	Bivalvulida	Myxobolidae	Thelohanellus kitauei	myxozoan endoparasite															x		x
Eukaryota	Metazoa	Brachiopoda	Lingulida	Lingulidae	Lingula anatina	brachiopod			x		x	x							x		x		x
Eukaryota	Metazoa	Platyhelminthes	Cyclophyllidea	Hymenolepididae	Hymenolepis diminuta	rat tapeworm					x										x		x
Eukaryota	Metazoa	Platyhelminthes	Cyclophyllidea	Hymenolepididae	Rodentolepis nana	Dwarf tapeworm					x										x		x
Eukaryota	Metazoa	Platyhelminthes	Cyclophyllidea	Taeniidae	Echinococcus granulosus	dog tapeworm															x		x
Eukaryota	Metazoa	Platyhelminthes	Cyclophyllidea	Taeniidae	Taenia asiatica	Asian tapeworm															x		x
Eukaryota	Metazoa	Platyhelminthes	Cyclophyllidea	Mesocestoididae	Mesocestoides corti	tapeworm (mouse parasite)															x		x
Eukaryota	Metazoa	Platyhelminthes	Diphyllobothriidea	Diphyllobothriidae	Sparganum proliferum	flatworms (fatal tapeworm)					x										x		x
Eukaryota	Metazoa	Platyhelminthes	Diphyllobothriidea	Diphyllobothriidae	Schistocephalus solidus	flatworms (parasitic tapeworm)					x										x		x
Eukaryota	Metazoa	Platyhelminthes	Macrostomida	Macrostomidae	Macrostomum lignano	hermaphroditic flatworm															x	x	x
Eukaryota	Metazoa	Platyhelminthes	Strigeidida	Schistosomatidae	Trichobilharzia regenti	flatworms (neuropathogenic parasite)															x		x
Eukaryota	Metazoa	Platyhelminthes	Strigeidida	Schistosomatidae	Schistosoma mansoni	blood flukes															x		x
Eukaryota	Metazoa	Platyhelminthes	Opisthorchiida	Opisthorchiidae	Opisthorchis viverrini	Southeast Asian liver fluke															x		x
Eukaryota	Metazoa	Platyhelminthes	Opisthorchiida	Opisthorchiidae	Clonorchis sinensis	Chinese liver fluke															x		x
Eukaryota	Metazoa	Platyhelminthes	Plagiorchiida	Troglotrematidae	Paragonimus westermani	oriental lung fluke															x		x
Eukaryota	Metazoa	Platyhelminthes	Plagiorchiida	Troglotrematidae	Paragonimus kellicotti	North American lung fluke															x		x
Eukaryota	Metazoa	Platyhelminthes	Plagiorchiida	Fasciolidae	Fasciola hepatica	liver fluke															x		x
Eukaryota	Metazoa	Platyhelminthes	Plagiorchiida	Fasciolidae	Fasciolopsis buski	giant intestinal flukes															x		x
Eukaryota	Metazoa	Platyhelminthes	Plagiorchiida	Echinostomatidae	Echinostoma caproni	flukes															x		x
Eukaryota	Metazoa	Platyhelminthes	Polystomatidea	Polystomatidae	Protopolystoma xenopodis	ectoparasitic flatworm															x		x
Eukaryota	Metazoa	Rotifera			Rotaria socialis	bdelloid rotifers													x		x		x
Eukaryota	Metazoa	Rotifera			Rotaria sordida	bdelloid rotifers															x		x
Eukaryota	Metazoa	Rotifera	Adinetida	Adinetidae	Adineta ricciae	freshwater rotifers													x		x		x
Eukaryota	Metazoa	Rotifera	Adinetida	Adinetidae	Adineta steineri	bdelloid rotifers													x		x		x
Eukaryota	Metazoa	Rotifera	Philodinida	Philodinidae	Didymodactylos carnosus	bdelloid rotifers													x		x		x
Eukaryota	Metazoa	Rotifera	Ploima	Brachionidae	Brachionus calyciflorus	rotifers					x	x									x		x
Eukaryota	Metazoa	Rotifera	Ploima	Brachionidae	Brachionus plicatilis	rotifera					x	x							x		x		x
Eukaryota	Metazoa	Chaetognatha	Phragmophora	Spadellidae	Spadella cephaloptera	arrow worm						x											x
Eukaryota	Metazoa	Mollusca	Mytiloida	Mytilidae	Mytilus galloprovincialis	Mediterranean mussel			x		x	x							x		x		x
Eukaryota	Metazoa	Mollusca	Mytiloida	Mytilidae	Mytilus edulis	blue mussel			x		x	x		x					x		x		x
Eukaryota	Metazoa	Mollusca	Ostreoida	Ostreidae	Crassostrea gigas	Pacific oyster			x		x	x		x					x		x		x
Eukaryota	Metazoa	Mollusca	Ostreoida	Ostreidae	Crassostrea virginica	eastern oyster			x		x	x		x					x		x		x
Eukaryota	Metazoa	Mollusca	Pectinida	Pectinidae	Chlamys islandica	Iceland scallop			x			x											x
Eukaryota	Metazoa	Mollusca	Pectinida	Pectinidae	Pecten maximus	St James shell			x		x	x							x		x		x
Eukaryota	Metazoa	Mollusca	Venerida	Veneridae	Mercenaria mercenaria	northern quahog			x		x	x		x					x		x		x
Eukaryota	Metazoa	Mollusca	Caenogastropoda	Ampullariidae	Pomacea canaliculata	golden apple snail			x		x	x							x		x		x
Eukaryota	Metazoa	Mollusca	Caenogastropoda	Batillariidae	Batillaria attramentaria	Japanese mud snail			x		x	x		x					x		x		x
Eukaryota	Metazoa	Mollusca	Lepetellida	Haliotidae	Haliotis rufescens	red abalone			x		x	x							x		x		x
Eukaryota	Metazoa	Mollusca	Lepetellida	Haliotidae	Haliotis rubra	blacklip abalone			x		x	x							x		x		x
Eukaryota	Metazoa	Mollusca	Systellommatophora	Onchidiidae	Onchidium reevesii	air breathing sea slug			x														x
Eukaryota	Metazoa	Mollusca	Nudibranchia	Tritoniidae	Tritonia tetraquetra	gastropods			x		x	x							x				x
Eukaryota	Metazoa	Mollusca	Nudibranchia	Dendronotidae	Melibe leonina	hooded nudibranch			x		x	x							x				x
Eukaryota	Metazoa	Mollusca	Nudibranchia	Glaucidae	Hermissenda crassicornis	sea slug			x		x	x							x				x
Eukaryota	Metazoa	Mollusca	Aplysiida	Aplysiidae	Aplysia californica	California sea hare			x		x	x							x		x		x
Eukaryota	Metazoa	Mollusca		Planorbidae	Biomphalaria glabrata	freshwater snail			x		x	x				x			x		x		x
Eukaryota	Metazoa	Mollusca		Planorbidae	Bulinus truncatus	air breathing freshwater snail			x		x	x							x		x		x
Eukaryota	Metazoa	Mollusca		Plakobranchidae	Elysia chlorotica	eastern emerald elysia			x		x	x							x		x		x
Eukaryota	Metazoa	Mollusca		Plakobranchidae	Plakobranchus ocellatus	sacoglossan sea slug			x		x	x							x		x		x
Eukaryota	Metazoa	Mollusca		Peltospiridae	Gigantopelta aegis	deep sea snail			x														x
Eukaryota	Metazoa	Mollusca	Stylommatophora	Geomitridae	Candidula unifasciata	air breathing land snail			x			x									x		x
Eukaryota	Metazoa	Mollusca	Myida	Dreissenidae	Dreissena polymorpha	zebra mussel			x			x		x							x		x
Eukaryota	Metazoa	Mollusca		Lottiidae	Lottia gigantea	owl limpet			x		x	x							x		x		x
Eukaryota	Metazoa	Mollusca	Octopoda	Octopodidae	Octopus sinensis	East Asian common octopus			x			x									x		x
Eukaryota	Metazoa	Mollusca	Octopoda	Octopodidae	Octopus bimaculoides	California two-spot octopus			x			x									x		x
Eukaryota	Metazoa	Mollusca	Sepiida	Sepiolidae	Euprymna scolopes	Hawaiian bobtail squid			x			x											x
Eukaryota	Metazoa	Mollusca	Sepiida	Sepiidae	Sepia pharaonis	pharaoh cuttlefish			x			x									x		x
Eukaryota	Metazoa	Mollusca	Sepiida	Sepiidae	Sepia officinalis	Common cuttlefish			x			x											x
Eukaryota	Metazoa	Annelida	Capitellida	Capitellidae	Capitella teleta	segmented annelid worms			x			x									x		x
Eukaryota	Metazoa	Annelida	Oweniida	Oweniidae	Owenia fusiformis	marine bristle worm			x		x	x							x		x		x
Eukaryota	Metazoa	Annelida	Phyllodocida	Nereididae	Platynereis dumerilii	Dumeril's clam worm			x		x	x		x					x		x		x
Eukaryota	Metazoa	Nematoda	Dioctophymatida	Soboliphymatidae	Soboliphyme baturini	stomach-dwelling nematode															x		x
Eukaryota	Metazoa	Nematoda	Trichinellida	Trichuridae	Trichuris trichiura	human whipworm									x								x
Eukaryota	Metazoa	Nematoda	Trichinellida	Trichinellidae	Trichinella spiralis	nematode parasite (trichinosis)															x		x
Eukaryota	Metazoa	Nematoda	Trichinellida	Trichinellidae	Trichinella nativa	pathogenic nematode															x		x
Eukaryota	Metazoa	Nematoda	Rhabditida	Toxocaridae	Toxocara canis	dog roundworm															x		x
Eukaryota	Metazoa	Nematoda	Rhabditida	Anisakidae	Anisakis simplex	herring worm															x		x
Eukaryota	Metazoa	Nematoda	Rhabditida	Onchocercidae	Loa loa	eye worm															x		x
Eukaryota	Metazoa	Nematoda	Rhabditida	Thelaziidae	Thelazia callipaeda	thelaziosis nematode															x		x
Eukaryota	Metazoa	Nematoda	Rhabditida	Dracunculidae	Dracunculus medinensis	Guinea worm															x		x
Eukaryota	Metazoa	Tardigrada	Parachela	Ramazzottiidae	Ramazzottius varieornatus	water bear (tardigrades)															x		x
Eukaryota	Metazoa	Arthropoda	Araneae	Eresidae	Stegodyphus dumicola	African social spider			x		x	x									x		x
Eukaryota	Metazoa	Arthropoda	Araneae	Araneidae	Araneus ventricosus	common orb-weaving spider			x		x	x									x		x
Eukaryota	Metazoa	Arthropoda	Araneae	Nephilidae	Nephila pilipes	giant wood spider			x		x	x									x		x
Eukaryota	Metazoa	Arthropoda	Araneae	Linyphiidae	Oedothorax gibbosus	dwarf spiders			x		x										x		x
Eukaryota	Metazoa	Arthropoda	Araneae	Theridiidae	Parasteatoda tepidariorum	common house spider			x		x	x									x		x
Eukaryota	Metazoa	Arthropoda	Scorpiones	Buthidae	Centruroides sculpturatus	Arizona bark scorpion			x														x
Eukaryota	Metazoa	Arthropoda	Trombidiformes	Tetranychidae	Tetranychus urticae	two-spotted spider mite			x			x									x		x
Eukaryota	Metazoa	Arthropoda	Trombidiformes	Trombidiidae	Dinothrombium tinctorium	red velvet mite					x										x		x
Eukaryota	Metazoa	Arthropoda	Trombidiformes	Trombidiidae	Leptotrombidium deliense	mite (scrub typhus vector)															x		x
Eukaryota	Metazoa	Arthropoda	Sarcoptiformes	Pyroglyphidae	Dermatophagoides pteronyssinus	European house dust mite									x								x
Eukaryota	Metazoa	Arthropoda	Sarcoptiformes	Pyroglyphidae	Euroglyphus maynei	house dust mite									x								x
Eukaryota	Metazoa	Arthropoda	Sarcoptiformes	Sarcoptidae	Sarcoptes scabiei	Scabies mite									x								x
Eukaryota	Metazoa	Arthropoda	Sarcoptiformes	Oppiidae	Oppiella nova	oribatid mites (soil mites)									x								x
Eukaryota	Metazoa	Arthropoda	Mesostigmata	Phytoseiidae	Neoseiulus barkeri	predatory mite															x		x
Eukaryota	Metazoa	Arthropoda	Mesostigmata	Phytoseiidae	Galendromus occidentalis	western predatory mite															x		x
Eukaryota	Metazoa	Arthropoda	Ixodida	Ixodidae	Ixodes scapularis	deer tick			x														x
Eukaryota	Metazoa	Arthropoda	Ixodida	Ixodidae	Hyalomma asiaticum	hard ticks			x														x
Eukaryota	Metazoa	Arthropoda	Ixodida	Ixodidae	Dermacentor silvarum	hard ticks (East Asia)			x														x
Eukaryota	Metazoa	Arthropoda	Ixodida	Ixodidae	Haemaphysalis longicornis	longhorned tick			x														x
Eukaryota	Metazoa	Arthropoda	Pantopoda	Nymphonidae	Nymphon striatum	sea spiders										x							x
Eukaryota	Metazoa	Arthropoda	Xiphosura	Limulidae	Limulus polyphemus	horseshoe crab			x		x	x									x		x
Eukaryota	Metazoa	Arthropoda	Podocopida	Cyprididae	Cyprideis torosa	ostracods			x			x									x		x
Eukaryota	Metazoa	Arthropoda	Podocopida	Cyprididae	Notodromas monacha	seed shrimp			x			x									x		x
Eukaryota	Metazoa	Arthropoda	Podocopida	Darwinulidae	Darwinula stevensoni	seed shrimp			x			x									x		x
Eukaryota	Metazoa	Arthropoda	Calanoida	Temoridae	Eurytemora affinis	copepod			x		x	x		x					x		x		x
Eukaryota	Metazoa	Arthropoda	Harpacticoida	Harpacticidae	Tigriopus californicus	copepod		x			x	x							x		x		x
Eukaryota	Metazoa	Arthropoda	Siphonostomatoida	Caligidae	Lepeophtheirus salmonis	salmon louse					x	x				x					x		x
Eukaryota	Metazoa	Arthropoda	Siphonostomatoida	Caligidae	Caligus rogercresseyi	sea lice																x	x
Eukaryota	Metazoa	Arthropoda	Sessilia	Balanidae	Amphibalanus amphitrite	acorn barnacle			x		x	x							x		x		x
Eukaryota	Metazoa	Arthropoda	Pollicipedomorpha	Pollicipedidae	Pollicipes pollicipes	goose neck barnacle			x		x	x							x		x		x
Eukaryota	Metazoa	Arthropoda	Amphipoda	Hyalellidae	Hyalella azteca	amphipod			x						x						x		x
Eukaryota	Metazoa	Arthropoda	Amphipoda	Talitridae	Talitrus saltator	sand hopper			x														x
Eukaryota	Metazoa	Arthropoda	Amphipoda	Talitridae	Trinorchestia longiramus	amphipods			x												x		x
Eukaryota	Metazoa	Arthropoda	Isopoda	Cirolanidae	Eurydice pulchra	speckled sea louse			x		x												x
Eukaryota	Metazoa	Arthropoda	Isopoda	Armadillidiidae	Armadillidium vulgare	common pillbug			x												x		x
Eukaryota	Metazoa	Arthropoda	Isopoda	Armadillidiidae	Armadillidium nasatum	woodlouse			x												x		x
Eukaryota	Metazoa	Arthropoda	Decapoda	Penaeidae	Penaeus vannamei	whiteleg shrimp			x		x	x							x		x		x
Eukaryota	Metazoa	Arthropoda	Decapoda	Penaeidae	Penaeus monodon	black tiger shrimp			x		x	x							x		x		x
Eukaryota	Metazoa	Arthropoda	Decapoda	Nephropidae	Homarus americanus	American lobster			x		x	x							x		x		x
Eukaryota	Metazoa	Arthropoda	Decapoda	Portunidae	Portunus trituberculatus	swimming crab			x		x	x							x		x		x
Eukaryota	Metazoa	Arthropoda	Decapoda	Majidae	Chionoecetes opilio	snow crab			x		x	x							x		x		x
Eukaryota	Metazoa	Arthropoda	Euphausiacea	Euphausiidae	Euphausia superba	Antarctic krill			x			x											x
Eukaryota	Metazoa	Arthropoda	Diplostraca	Daphniidae	Daphnia magna	water flea			x		x	x							x		x		x
Eukaryota	Metazoa	Arthropoda	Diplostraca	Daphniidae	Daphnia pulex	common water flea			x		x	x							x		x		x
Eukaryota	Metazoa	Arthropoda	Symphypleona	Sminthuridae	Allacma fusca	springtails			x		x								x		x		x
Eukaryota	Metazoa	Arthropoda	Entomobryomorpha	Entomobryidae	Orchesella cincta	springtails			x		x	x							x		x		x
Eukaryota	Metazoa	Arthropoda	Odonata	Coenagrionidae	Ischnura elegans	blue-tailed damselfly			x		x	x									x		x
Eukaryota	Metazoa	Arthropoda	Odonata	Libellulidae	Ladona fulva	scarce chaser			x		x	x									x		x
Eukaryota	Metazoa	Arthropoda	Ephemeroptera	Baetidae	Cloeon dipterum	mayfly			x		x	x									x		x
Eukaryota	Metazoa	Arthropoda	Ephemeroptera	Ephemeridae	Ephemera danica	green drake mayfly			x		x	x									x		x
Eukaryota	Metazoa	Arthropoda	Orthoptera	Gryllidae	Dianemobius nigrofasciatus	band-legged ground cricket			x			x											x
Eukaryota	Metazoa	Arthropoda	Orthoptera	Gryllidae	Gryllus bimaculatus	two-spotted cricket			x			x											x
Eukaryota	Metazoa	Arthropoda	Orthoptera	Acrididae	Schistocerca gregaria	desert locust			x		x												x
Eukaryota	Metazoa	Arthropoda	Blattodea	Ectobiidae	Blattella germanica	German cockroach			x			x									x		x
Eukaryota	Metazoa	Arthropoda	Blattodea	Blaberidae	Rhyparobia maderae	Madeira cockroach			x														x
Eukaryota	Metazoa	Arthropoda	Blattodea	Termopsidae	Zootermopsis nevadensis	Nevada termite			x														x
Eukaryota	Metazoa	Arthropoda	Blattodea	Blattidae	Periplaneta americana	American cockroach			x														x
Eukaryota	Metazoa	Arthropoda	Blattodea	Termitidae	Odontotermes formosanus	fungus-growing termites			x														x
Eukaryota	Metazoa	Arthropoda	Phasmatodea	Timematidae	Timema shepardi	Shepard's Timema			x		x	x									x		x
Eukaryota	Metazoa	Arthropoda	Phasmatodea	Timematidae	Timema genevievae	Genevieve's timema (walking stick)			x		x	x									x		x
Eukaryota	Metazoa	Arthropoda	Phthiraptera	Pediculidae	Pediculus humanus corporis	body louse			x														x
Eukaryota	Metazoa	Arthropoda	Thysanoptera	Thripidae	Frankliniella occidentalis	western flower thrips			x		x	x									x		x
Eukaryota	Metazoa	Arthropoda	Thysanoptera	Thripidae	Thrips palmi	melon thrips			x		x	x									x		x
Eukaryota	Metazoa	Arthropoda	Hemiptera	Aleyrodidae	Bemisia tabaci	silverleaf whitefly			x		x	x							x		x		x
Eukaryota	Metazoa	Arthropoda	Hemiptera	Aphididae	Acyrthosiphon pisum	pea aphid			x		x	x									x		x
Eukaryota	Metazoa	Arthropoda	Hemiptera	Delphacidae	Laodelphax striatella	small brown planthopper			x			x									x		x
Eukaryota	Metazoa	Arthropoda	Hemiptera	Miridae	Apolygus lucorum	true bugs			x			x									x		x
Eukaryota	Metazoa	Arthropoda	Hemiptera	Pyrrhocoridae	Pyrrhocoris apterus	firebug			x												x		x
Eukaryota	Metazoa	Arthropoda	Hymenoptera	Diprionidae	Neodiprion lecontei	redheaded pine sawfly			x												x		x
Eukaryota	Metazoa	Arthropoda	Hymenoptera	Orussidae	Orussus abietinus	sawfly			x												x		x
Eukaryota	Metazoa	Arthropoda	Hymenoptera	Pteromalidae	Nasonia vitripennis	jewel wasp			x												x		x
Eukaryota	Metazoa	Arthropoda	Hymenoptera	Apidae	Apis mellifera	honey bee			x												x		x
Eukaryota	Metazoa	Arthropoda	Hymenoptera	Formicidae	Camponotus floridanus	Florida carpenter ant			x														x
Eukaryota	Metazoa	Arthropoda	Neuroptera	Chrysopidae	Chrysoperla carnea	common green lacewing			x		x	x									x		x
Eukaryota	Metazoa	Arthropoda	Coleoptera	Lampyridae	Photinus pyralis	common eastern firefly			x														x
Eukaryota	Metazoa	Arthropoda	Coleoptera	Buprestidae	Agrilus planipennis	jewel beetle			x		x	x									x		x
Eukaryota	Metazoa	Arthropoda	Coleoptera	Tenebrionidae	Tribolium castaneum	red flour beetle			x														x
Eukaryota	Metazoa	Arthropoda	Coleoptera	Chrysomelidae	Leptinotarsa decemlineata	Colorado potato beetle			x												x		x
Eukaryota	Metazoa	Arthropoda	Coleoptera	Coccinellidae	Coccinella septempunctata	seven-spotted ladybird			x												x		x
Eukaryota	Metazoa	Arthropoda	Diptera	Sciaridae	Bradysia coprophila	fungus gnat			x		x								x		x		x
Eukaryota	Metazoa	Arthropoda	Diptera	Chironomoidea	Clunio marinus	marine midge			x		x	x									x		x
Eukaryota	Metazoa	Arthropoda	Diptera	Drosophilidae	Drosophila melanogaster	fruit fly					x	x									x		x
Eukaryota	Metazoa	Arthropoda	Diptera	Muscidae	Musca domestica	house fly					x	x									x		x
Eukaryota	Metazoa	Arthropoda	Diptera	Hermetiinae	Hermetia illucens	black soldier fly			x		x	x									x		x
Eukaryota	Metazoa	Arthropoda	Lepidoptera	Nymphalidae	Danaus plexippus plexippus	monarch butterfly			x		x	x									x		x
Eukaryota	Metazoa	Arthropoda	Lepidoptera	Noctuidae	Helicoverpa armigera	cotton bollworm			x		x	x									x		x
Eukaryota	Metazoa	Arthropoda	Lepidoptera	Bombycidae	Bombyx mori	domestic silkworm			x		x	x									x		x
Eukaryota	Metazoa	Arthropoda	Lepidoptera	Crambidae	Chilo suppressalis	striped riceborer			x		x	x									x		x
Eukaryota	Metazoa	Arthropoda	Lepidoptera	Plutellidae	Plutella xylostella	diamondback moth			x		x	x									x		x
Eukaryota	Metazoa	Arthropoda	Siphonaptera	Pulicidae	Ctenocephalides felis	cat flea																x	x
Eukaryota	Metazoa	Echinodermata	Aspidochirotida	Stichopodidae	Apostichopus japonicus	sea cucumber			x		x	x							x		x		x
Eukaryota	Metazoa	Echinodermata	Valvatida	Acanthasteridae	Acanthaster planci	crown-of-thorns starfish			x		x	x							x		x		x
Eukaryota	Metazoa	Echinodermata	Valvatida	Asterinidae	Patiria miniata	bat star			x		x	x							x		x		x
Eukaryota	Metazoa	Echinodermata	Forcipulatida	Asteriidae	Asterias rubens	European starfish			x		x	x							x				x
Eukaryota	Metazoa	Echinodermata	Echinoida	Strongylocentrotidae	Strongylocentrotus purpuratus	purple sea urchin			x		x	x							x		x		x
Eukaryota	Metazoa	Echinodermata	Echinoida	Strongylocentrotidae	Mesocentrotus franciscanus	red sea urchin															x		x
Eukaryota	Metazoa	Echinodermata	Camarodonta	Echinometridae	Evechinus chloroticus	Kina (sea urchin)															x		x
Eukaryota	Metazoa	Echinodermata	Camarodonta	Echinidae	Sterechinus neumayeri	Antarctic sea urchin															x		x
Eukaryota	Metazoa	Echinodermata	Temnopleuroida	Toxopneustida	Lytechinus variegatus	green sea urchin			x		x	x							x		x		x
Eukaryota	Metazoa	Echinodermata	Comatulida	Comatulidae	Anneissia japonica	sea lilie (Crinoid)			x			x									x		x
Eukaryota	Metazoa	Chordata	Amphioxiformes	Branchiostomidae	Branchiostoma floridae	Florida lancelet			x	x											x		x
Eukaryota	Metazoa	Chordata	Amphioxiformes	Branchiostomidae	Branchiostoma belcheri	Belcher's lancelet			x	x											x		x
Eukaryota	Metazoa	Chordata	Copelata	Oikopleuridae	Oikopleura dioica	pelagic tunicates									x							x	x
Eukaryota	Metazoa	Chordata	Petromyzontiformes	Petromyzontidae	Petromyzon marinus	sea lamprey	x														x		x
Eukaryota	Metazoa	Chordata	Chimaeriformes	Callorhinchidae	Callorhinchus milii	Australian ghostshark	x	x															x
Eukaryota	Metazoa	Chordata	Rajiformes	Rajidae	Amblyraja radiata	thorny skate	x	x															x
Eukaryota	Metazoa	Chordata	Carcharhiniformes	Scyliorhinidae	Scyliorhinus torazame	cloudy catshark	x	x															x
Eukaryota	Metazoa	Chordata	Carcharhiniformes	Scyliorhinidae	Scyliorhinus canicula	smaller spotted catshark	x	x															x
Eukaryota	Metazoa	Chordata	Lamniformes	Alopiidae	Carcharodon carcharias	great white shark	x	x													x		x
Eukaryota	Metazoa	Chordata	Orectolobiformes	Rhincodontidae	Rhincodon typus	whale shark	x														x		x
Eukaryota	Metazoa	Chordata	Orectolobiformes	Hemiscylliidae	Chiloscyllium punctatum	brownbanded bambooshark	x														x		x
Eukaryota	Metazoa	Chordata	Orectolobiformes	Hemiscylliidae	Chiloscyllium plagiosum	whitespotted bambooshark	x														x		x
Eukaryota	Metazoa	Chordata	Polypteriformes	Polypteridae	Erpetoichthys calabaricus	reedfish	x	x			x								x		x		x
Eukaryota	Metazoa	Chordata	Polypteriformes	Polypteridae	Polypterus senegalus	gray bichir	x	x			x								x		x		x
Eukaryota	Metazoa	Chordata	Acipenseriformes	Acipenseridae	Acipenser ruthenus	sterlet	x	x			x										x		x
Eukaryota	Metazoa	Chordata	Acipenseriformes	Polyodontidae	Polyodon spathula	Mississippi paddlefish	x				x										x		x
Eukaryota	Metazoa	Chordata	Semionotiformes	Lepisosteidae	Atractosteus spatula	alligator gar	x			x	x										x		x
Eukaryota	Metazoa	Chordata	Semionotiformes	Lepisosteidae	Lepisosteus oculatus	spotted gar	x	x		x	x			x					x		x		x
Eukaryota	Metazoa	Chordata	Amiiformes	Amiidae	Amia calva	bowfin	x	x		x	x								x		x		x
Eukaryota	Metazoa	Chordata	Albuliformes	Albulidae	Albula glossodonta	roundjaw bonefish	x	x		x	x			x					x				x
Eukaryota	Metazoa	Chordata	Anguilliformes	Anguillidae	Anguilla anguilla	European eel	x	x		x											x		x
Eukaryota	Metazoa	Chordata	Anguilliformes	Anguillidae	Anguilla japonica	Japanese eel	x	x															x
Eukaryota	Metazoa	Chordata	Elopiformes	Megalopidae	Megalops cyprinoides	Indo-Pacific tarpon	x	x		x	x			x					x		x		x
Eukaryota	Metazoa	Chordata	Elopiformes	Megalopidae	Megalops atlanticus	tarpon	x	x		x	x			x					x		x		x
Eukaryota	Metazoa	Chordata	Osteoglossiformes	Mormyridae	Paramormyrops kingsleyae	elephantfishes	x	x													x		x
Eukaryota	Metazoa	Chordata	Osteoglossiformes	Osteoglossidae	Scleropages formosus	Asian arowana/ golden arowana/ golden dragon fish/Asian bonytongue	x	x		x	x			x					x		x		x
Eukaryota	Metazoa	Chordata	Cypriniformes	Danionidae	Danio rerio	zebrafish	x	x		x	x			x					x		x		x
Eukaryota	Metazoa	Chordata	Cypriniformes	Cyprinidae	Garra andruzzii	Somalian cavefish	x	x		x	x								x		x		x
Eukaryota	Metazoa	Chordata	Cypriniformes	Cobitidae	Misgurnus anguillicaudatus	oriental weatherfish	x			x	x			x					x				x
Eukaryota	Metazoa	Chordata	Cypriniformes	Leuciscidae	Pimephales promelas	fathead minnow	x			x	x			x					x		x		x
Eukaryota	Metazoa	Chordata	Cypriniformes	Xenocyprididae	Anabarilius grahami	Kanglang fish	x			x	x								x		x		x
Eukaryota	Metazoa	Chordata	Characiformes	Serrasalmidae	Pygocentrus nattereri	red-bellied piranha	x	x		x	x								x		x		x
Eukaryota	Metazoa	Chordata	Characiformes	Serrasalmidae	Colossoma macropomum	tambaqui	x	x		x	x			x					x		x		x
Eukaryota	Metazoa	Chordata	Characiformes	Characidae	Astyanax mexicanus	Mexican tetra	x				x			x					x		x		x
Eukaryota	Metazoa	Chordata	Clupeiformes	Clupeidae	Alosa alosa	allis shad	x			x				x							x		x
Eukaryota	Metazoa	Chordata	Clupeiformes	Clupeidae	Alosa sapidissima	American shad	x			x	x			x					x		x		x
Eukaryota	Metazoa	Chordata	Clupeiformes	Clupeidae	Clupea harengus	Atlantic herring	x	x		x	x			x					x		x		x
Eukaryota	Metazoa	Chordata	Clupeiformes	Denticipitidae	Denticeps clupeoides	denticle herring	x	x		x	x								x		x		x
Eukaryota	Metazoa	Chordata	Gymnotiformes	Gymnotidae	Electrophorus electricus	electric eel	x	x															x
Eukaryota	Metazoa	Chordata	Gonorynchiformes	Chanidae	Chanos chanos	milkfish	x	x		x	x			x					x		x		x
Eukaryota	Metazoa	Chordata	Siluriformes	Sisoridae	Silurus meridionalis	Chinese large-mouth catfish	x	x													x		x
Eukaryota	Metazoa	Chordata	Siluriformes	Ictaluridae	Ameiurus melas	black bullhead	x	x													x		x
Eukaryota	Metazoa	Chordata	Siluriformes	Bagridae	Hemibagrus wyckioides	Asian redtail catfish	x	x													x		x
Eukaryota	Metazoa	Chordata	Siluriformes	Pangasiidae	Pangasianodon hypophthalmus	striped catfish	x	x													x		x
Eukaryota	Metazoa	Chordata	Siluriformes	Pimelodidae	Rhamdia quelen	silver catfish	x	x															x
Eukaryota	Metazoa	Chordata		Pomacentridae	Stegastes partitus	bicolor damselfish	x	x			x			x					x		x		x
Eukaryota	Metazoa	Chordata		Pomacentridae	Amphiprion ocellaris	clown anemonefish	x	x			x			x					x		x		x
Eukaryota	Metazoa	Chordata		Moronidae	Dicentrarchus labrax	European seabass	x												x				x
Eukaryota	Metazoa	Chordata		Moronidae	Morone saxatilis	striped sea-bass	x	x			x			x					x		x		x
Eukaryota	Metazoa	Chordata		Sciaenidae	Larimichthys crocea	large yellow croaker	x	x			x			x					x		x		x
Eukaryota	Metazoa	Chordata		Sciaenidae	Nibea albiflora	white flower croaker		x						x							x		x
Eukaryota	Metazoa	Chordata		Centropomidae	Lates calcarifer	barramundi perch	x	x			x			x					x		x		x
Eukaryota	Metazoa	Chordata		Ambassidae	Parambassis ranga	Indian glassy fish	x	x			x			x					x		x		x
Eukaryota	Metazoa	Chordata		Scatophagidae	Scatophagus argus	spotted scat	x	x			x			x					x		x		x
Eukaryota	Metazoa	Chordata		Siganidae	Siganus guttatus	goldlined spinefoot	x	x															x
Eukaryota	Metazoa	Chordata		Toxotidae	Toxotes jaculatrix	banded archerfish	x	x			x			x					x		x		x
Eukaryota	Metazoa	Chordata	Anabantiformes	Osphronemidae	Betta splendens	Siamese fighting fish	x	x			x			x					x		x		x
Eukaryota	Metazoa	Chordata	Anabantiformes	Channidae	Channa argus	northern snakehead	x	x			x			x					x		x		x
Eukaryota	Metazoa	Chordata	Anabantiformes	Anabantidae	Anabas testudineus	climbing perch	x	x			x			x					x		x		x
Eukaryota	Metazoa	Chordata	Atheriniformes	Melanotaeniidae	Melanotaenia boesemani	Boeseman's rainbowfish	x	x			x			x					x		x		x
Eukaryota	Metazoa	Chordata	Atheriniformes	Atherinopsidae	Menidia menidia	Atlantic silverside	x				x			x					x		x		x
Eukaryota	Metazoa	Chordata	Batrachoidiformes	Batrachoididae	Thalassophryne amazonica	Toadfishes	x														x		x
Eukaryota	Metazoa	Chordata	Beloniformes	Adrianichthyidae	Oryzias latipes	Japanese rice fish, medaka	x	x			x			x					x		x		x
Eukaryota	Metazoa	Chordata	Beloniformes	Adrianichthyidae	Oryzias melastigma	Indian medaka	x	x			x			x					x		x		x
Eukaryota	Metazoa	Chordata	Blenniiformes	Gobiesocidae	Gouania willdenowi	blunt-snouted clingfish	x	x			x			x					x		x		x
Eukaryota	Metazoa	Chordata	Blenniiformes	Blenniidae	Salarias fasciatus	jewelled blenny	x	x			x			x					x		x		x
Eukaryota	Metazoa	Chordata	Carangiformes	Carangidae	Caranx melampygus	bluefin trevally	x	x			x			x					x		x		x
Eukaryota	Metazoa	Chordata	Carangiformes	Carangidae	Seriola lalandi dorsalis	California yellowtail	x	x			x			x					x		x		x
Eukaryota	Metazoa	Chordata	Carangiformes	Coryphaenidae	Coryphaena hippurus	common dolphinfish															x		x
Eukaryota	Metazoa	Chordata	Carangiformes	Echeneidae	Echeneis naucrates	live sharksucker	x	x			x			x					x		x		x
Eukaryota	Metazoa	Chordata	Chaetodontiformes	Chaetodontidae	Chelmon rostratus	copperband butterflyfish	x	x			x			x					x		x		x
Eukaryota	Metazoa	Chordata	Cichliformes	Cichlidae	Maylandia zebra	zebra mbuna	x	x			x			x					x		x		x
Eukaryota	Metazoa	Chordata	Cichliformes	Cichlidae	Pundamilia nyererei	Lake Victoria cichlid	x	x			x			x					x		x		x
Eukaryota	Metazoa	Chordata	Cichliformes	Cichlidae	Archocentrus centrarchus	flier cichlid	x	x			x			x					x		x		x
Eukaryota	Metazoa	Chordata	Centrarchiformes	Centrarchidae	Micropterus dolomieu	smallmouth bass	x	x			x			x					x		x		x
Eukaryota	Metazoa	Chordata	Centrarchiformes	Centrarchidae	Micropterus salmoides	largemouth bass		x			x			x					x		x		x
Eukaryota	Metazoa	Chordata	Centrarchiformes	Sinipercidae	Siniperca chuatsi	mandarin fish (Chinese bass)	x	x			x			x					x		x		x
Eukaryota	Metazoa	Chordata	Cyprinodontiformes	Fundulidae	Fundulus heteroclitus	mummichog	x	x			x			x					x		x		x
Eukaryota	Metazoa	Chordata	Cyprinodontiformes	Nothobranchiidae	Nothobranchius furzeri	turquoise killifish	x	x			x			x					x		x		x
Eukaryota	Metazoa	Chordata	Cyprinodontiformes	Poeciliidae	Gambusia affinis	western mosquitofish	x	x			x			x					x		x		x
Eukaryota	Metazoa	Chordata	Cyprinodontiformes	Poeciliidae	Xiphophorus maculatus	southern platyfish	x	x			x			x					x		x		x
Eukaryota	Metazoa	Chordata	Cyprinodontiformes	Cyprinodontidae	Cyprinodon variegatus	sheepshead minnow	x	x			x			x					x		x		x
Eukaryota	Metazoa	Chordata	Esociformes	Esocidae	Esox lucius	northern pike	x	x			x								x		x		x
Eukaryota	Metazoa	Chordata	Gadiformes	Gadidae	Gadus morhua	Atlantic cod	x	x			x			x					x		x		x
Eukaryota	Metazoa	Chordata	Gadiformes	Macrouridae	Coryphaenoides rupestris	roundnose grenadier	x	x			x								x		x		x
Eukaryota	Metazoa	Chordata	Gobiiformes	Gobiidae	Boleophthalmus pectinirostris	great blue-spotted mudskipper	x	x			x			x					x		x		x
Eukaryota	Metazoa	Chordata	Gobiiformes	Gobiidae	Periophthalmus magnuspinnatus	mudskippers	x	x			x			x					x		x		x
Eukaryota	Metazoa	Chordata	Istiophoriformes	Xiphiidae	Xiphias gladius	swordfish	x	x			x			x					x		x		x
Eukaryota	Metazoa	Chordata	Holocentriformes	Holocentridae	Myripristis murdjan	pinecone soldierfish	x				x			x					x		x		x
Eukaryota	Metazoa	Chordata	Kurtiformes	Apogonidae	Sphaeramia orbicularis	orbiculate cardinalfish	x	x			x			x					x		x		x
Eukaryota	Metazoa	Chordata	Labriformes	Labridae	Cheilinus undulatus	humphead wrasse	x	x			x			x					x		x		x
Eukaryota	Metazoa	Chordata	Labriformes	Labridae	Labrus bergylta	ballan wrasse	x	x			x			x					x		x		x
Eukaryota	Metazoa	Chordata	Pempheriformes	Lateolabracidae	Lateolabrax maculatus	spotted sea bass	x	x			x												x
Eukaryota	Metazoa	Chordata	Ophidiiformes	Bythitidae	Lucifuga dentata	toothed Cuban cusk-eel	x	x			x								x		x		x
Eukaryota	Metazoa	Chordata	Perciformes	Bathydraconidae	Gymnodraco acuticeps	ploughfish	x				x			x					x		x		x
Eukaryota	Metazoa	Chordata	Perciformes	Nototheniidae	Trematomus bernacchii	emerald rockcod	x				x			x					x		x		x
Eukaryota	Metazoa	Chordata	Perciformes	Serranidae	Plectropomus leopardus	leopard coralgrouper	x				x			x					x		x		x
Eukaryota	Metazoa	Chordata	Perciformes	Gasterosteidae	Pungitius pungitius	ninespine stickleback	x	x			x			x					x		x		x
Eukaryota	Metazoa	Chordata	Perciformes	Percidae	Sander lucioperca	zander (pikeperch)	x	x			x			x					x		x		x
Eukaryota	Metazoa	Chordata	Pleuronectiformes	Paralichthyidae	Paralichthys olivaceus	Japanese flounder	x	x			x			x					x		x		x
Eukaryota	Metazoa	Chordata	Pleuronectiformes	Pleuronectidae	Hippoglossus stenolepis	Pacific halibut	x	x			x			x					x		x		x
Eukaryota	Metazoa	Chordata	Pleuronectiformes	Cynoglossidae	Cynoglossus semilaevis	tongue sole	x	x			x								x		x		x
Eukaryota	Metazoa	Chordata	Pleuronectiformes	Scophthalmidae	Scophthalmus maximus	turbot	x	x			x			x					x		x		x
Eukaryota	Metazoa	Chordata	Pleuronectiformes	Soleidae	Solea senegalensis	Senegalese sole	x	x			x			x					x		x		x
Eukaryota	Metazoa	Chordata	Spariformes	Sparidae	Acanthopagrus latus	yellowfin seabream	x	x			x			x					x		x		x
Eukaryota	Metazoa	Chordata	Spariformes	Sparidae	Sparus aurata	gilthead seabream	x	x			x			x					x		x		x
Eukaryota	Metazoa	Chordata	Salmoniformes	Salmonidae	Coregonus sp. 'balchen'	whitefishes	x	x		x	x			x					x		x		x
Eukaryota	Metazoa	Chordata	Salmoniformes	Salmonidae	Oncorhynchus gorbuscha	pink salmon	x				x			x					x		x		x
Eukaryota	Metazoa	Chordata	Salmoniformes	Salmonidae	Salvelinus alpinus	Arctic char	x	x			x			x					x		x		x
Eukaryota	Metazoa	Chordata	Scombriformes	Scombridae	Thunnus albacares	yellowfin tuna	x	x						x							x		x
Eukaryota	Metazoa	Chordata	Scombriformes	Scombridae	Thunnus maccoyii	southern bluefin tuna	x	x			x			x					x		x		x
Eukaryota	Metazoa	Chordata	Synbranchiformes	Mastacembelidae	Mastacembelus armatus	zig-zag eel	x	x			x								x		x		x
Eukaryota	Metazoa	Chordata	Synbranchiformes	Synbranchidae	Monopterus albus	swamp eel	x	x			x								x		x		x
Eukaryota	Metazoa	Chordata	Syngnathiformes	Syngnathidae	Syngnathus acus	greater pipefish	x	x			x			x					x		x		x
Eukaryota	Metazoa	Chordata	Syngnathiformes	Syngnathidae	Hippocampus comes	tiger tail seahorse	x	x						x					x		x		x
Eukaryota	Metazoa	Chordata	Tetraodontiformes	Tetraodontidae	Takifugu rubripes	torafugu	x	x			x			x					x		x		x
Eukaryota	Metazoa	Chordata	Tetraodontiformes	Tetraodontidae	Tetraodon nigroviridis	spotted green pufferfish	x	x			x			x					x		x		x
Eukaryota	Metazoa	Chordata	Coelacanthiformes	Coelacanthidae	Latimeria chalumnae	coelacanth	x	x															x
Eukaryota	Metazoa	Chordata	Ceratodontiformes	Protopteridae	Protopterus annectens	West African lungfish	x	x			x								x		x		x
Eukaryota	Metazoa	Chordata	Anura	Pipidae	Xenopus laevis	African clawed frog	x	x		x	x			x					x		x		x
Eukaryota	Metazoa	Chordata	Anura	Dicroglossidae	Nanorana parkeri	High Himalaya frog	x	x			x			x					x		x		x
Eukaryota	Metazoa	Chordata	Anura	Ranidae	Lithobates catesbeianus	American bullfrog	x	x			x			x					x				x
Eukaryota	Metazoa	Chordata	Anura	Bufonidae	Bufo bufo	common toad	x	x			x								x		x		x
Eukaryota	Metazoa	Chordata	Anura	Leptodactylidae	Engystomops pustulosus	Tungara frog	x	x		x	x			x					x		x		x
Eukaryota	Metazoa	Chordata	Gymnophiona	Siphonopidae	Microcaecilia unicolor	caecilians	x	x															x
Eukaryota	Metazoa	Chordata	Gymnophiona	Dermophiidae	Geotrypetes seraphini	Gaboon caecilian	x	x													x		x
Eukaryota	Metazoa	Chordata	Gymnophiona	Rhinatrematidae	Rhinatrema bivittatum	two-lined caecilian	x	x													x		x
Eukaryota	Metazoa	Chordata	Crocodylia	Crocodylidae	Crocodylus porosus	Australian saltwater crocodile	x	x			x										x		x
Eukaryota	Metazoa	Chordata	Crocodylia	Alligatoridae	Alligator sinensis	Chinese alligator	x	x			x										x		x
Eukaryota	Metazoa	Chordata	Crocodylia	Alligatoridae	Alligator mississippiensis	American alligator	x	x			x										x		x
Eukaryota	Metazoa	Chordata	Crocodylia	Gavialidae	Gavialis gangeticus	Gharial (fish-eating crocodile)	x	x			x										x		x
Eukaryota	Metazoa	Chordata	Testudines	Emydidae	Terrapene carolina triunguis	Three-toed box turtle	x	x		x	x								x		x		x
Eukaryota	Metazoa	Chordata	Testudines	Geoemydidae	Mauremys mutica	yellowpond turtle	x	x		x	x								x		x		x
Eukaryota	Metazoa	Chordata	Testudines	Platysternidae	Platysternon megacephalum	big-headed turtle	x	x		x	x								x		x		x
Eukaryota	Metazoa	Chordata	Testudines	Cheloniidae	Chelonia mydas	Green sea turtle	x	x		x	x								x		x		x
Eukaryota	Metazoa	Chordata	Testudines	Trionychidae	Pelodiscus sinensis	Chinese soft-shelled turtle	x	x		x	x								x		x		x
Eukaryota	Metazoa	Chordata	Squamata	Lacertidae	Zootoca vivipara	common lizard	x	x			x								x		x		x
Eukaryota	Metazoa	Chordata	Squamata	Dactyloidae	Anolis carolinensis	green anole	x	x		x	x								x		x		x
Eukaryota	Metazoa	Chordata	Squamata	Elapidae	Naja naja	Indian cobra	x	x													x		x
Eukaryota	Metazoa	Chordata	Squamata	Colubridae	Thamnophis sirtalis	common garter snake	x	x													x		x
Eukaryota	Metazoa	Chordata	Squamata	Pythonidae	Python bivittatus	Burmese python	x	x													x		x
Eukaryota	Metazoa	Chordata	Tinamiformes	Tinamidae	Eudromia elegans	elegant crested-tinamou	x	x		x									x		x		x
Eukaryota	Metazoa	Chordata	Tinamiformes	Tinamidae	Crypturellus undulatus	undulated tinamou	x	x		x									x		x		x
Eukaryota	Metazoa	Chordata	Apterygiformes	Apterygidae	Apteryx mantelli mantelli	North Island brown kiwi	x	x		x											x		x
Eukaryota	Metazoa	Chordata	Apterygiformes	Apterygidae	Apteryx rowi	Okarito brown kiwi	x	x		x									x		x		x
Eukaryota	Metazoa	Chordata	Casuariiformes	Casuariidae	Casuarius casuarius	southern cassowary	x	x		x									x		x		x
Eukaryota	Metazoa	Chordata	Casuariiformes	Dromaiidae	Dromaius novaehollandiae	emu	x	x		x									x		x		x
Eukaryota	Metazoa	Chordata	Struthioniformes	Struthionidae	Struthio camelus australis	South African ostrich	x	x		x									x		x		x
Eukaryota	Metazoa	Chordata	Galliformes	Phasianidae	Gallus gallus	chicken	x	x		x											x		x
Eukaryota	Metazoa	Chordata	Galliformes	Megapodiidae	Alectura lathami	australian brush-turkey	x	x		x									x		x		x
Eukaryota	Metazoa	Chordata	Galliformes	Odontophoridae	Odontophorus gujanensis	marbled wood quail	x	x		x											x		x
Eukaryota	Metazoa	Chordata	Galliformes	Numididae	Numida meleagris	helmeted guineafowl	x	x		x											x		x
Eukaryota	Metazoa	Chordata	Galliformes	Cracidae	Penelope pileata	white-crested guan	x	x		x									x		x		x
Eukaryota	Metazoa	Chordata	Galbuliformes	Bucconidae	Bucco capensis	collared puffbird	x	x		x									x		x		x
Eukaryota	Metazoa	Chordata	Galbuliformes	Galbulidae	Galbula dea	paradise jacamar	x	x		x									x		x		x
Eukaryota	Metazoa	Chordata	Gaviiformes	Gaviidae	Gavia stellata	red-throated loon	x	x		x	x								x		x		x
Eukaryota	Metazoa	Chordata	Piciformes	Indicatoridae	Indicator maculatus	spotted honeyguide		x		x	x								x		x		x
Eukaryota	Metazoa	Chordata	Piciformes	Ramphastidae	Ramphastos sulfuratus	keel-billed toucan	x	x		x									x		x		x
Eukaryota	Metazoa	Chordata	Piciformes	Picidae	Dryobates pubescens	Downy woodpecker	x	x		x									x		x		x
Eukaryota	Metazoa	Chordata	Piciformes	Megalaimidae	Psilopogon haemacephalus	coppersmith barbet	x	x											x		x		x
Eukaryota	Metazoa	Chordata	Piciformes	Lybiidae	Tricholaema leucomelas	pied barbet	x	x		x									x		x		x
Eukaryota	Metazoa	Chordata	Passeriformes	Acanthisittidae	Acanthisitta chloris	rifleman	x	x											x		x		x
Eukaryota	Metazoa	Chordata	Passeriformes	Bombycillidae	Bombycilla garrulus	Bohemian waxwing	x	x		x									x		x		x
Eukaryota	Metazoa	Chordata	Passeriformes	Icteridae	Agelaius phoeniceus	red-winged blackbird	x	x		x									x		x		x
Eukaryota	Metazoa	Chordata	Passeriformes	Aegithalidae	Aegithalos caudatus	Northern long-tailed tit	x	x		x									x		x		x
Eukaryota	Metazoa	Chordata	Passeriformes	Muscicapidae	Ficedula albicollis	Collared flycatcher	x	x		x									x		x		x
Eukaryota	Metazoa	Chordata	Podicipediformes	Podicipedidae	Podilymbus podiceps	pied-billed grebe	x	x		x	x								x				x
Eukaryota	Metazoa	Chordata	Podicipediformes	Podicipedidae	Podiceps cristatus	great crested grebe	x	x		x											x		x
Eukaryota	Metazoa	Chordata	Anseriformes	Anatidae	Cygnus atratus	black swan	x	x		x									x		x		x
Eukaryota	Metazoa	Chordata	Anseriformes	Anatidae	Anas platyrhynchos	mallard	x	x		x									x		x		x
Eukaryota	Metazoa	Chordata	Anseriformes	Anhimidae	Chauna torquata	southern screamer	x	x		x									x		x		x
Eukaryota	Metazoa	Chordata	Anseriformes	Anseranatidae	Anseranas semipalmata	magpie goose	x	x		x									x		x		x
Eukaryota	Metazoa	Chordata	Accipitriformes	Accipitridae	Aquila chrysaetos chrysaetos	golden eagle	x	x		x	x								x		x		x
Eukaryota	Metazoa	Chordata	Accipitriformes	Accipitridae	Spizaetus tyrannus	black hawk-eagle	x	x		x	x								x		x		x
Eukaryota	Metazoa	Chordata	Accipitriformes	Accipitridae	Circaetus pectoralis	black-chested snake-eagle		x		x	x								x				x
Eukaryota	Metazoa	Chordata	Accipitriformes	Pandionidae	Pandion haliaetus	osprey (sea hawk)		x		x	x								x		x		x
Eukaryota	Metazoa	Chordata	Accipitriformes	Sagittariidae	Sagittarius serpentarius	secretary bird		x		x	x								x		x		x
Eukaryota	Metazoa	Chordata	Apodiformes	Apodidae	Hemiprocne comata	whiskered treeswift	x	x		x	x								x		x		x
Eukaryota	Metazoa	Chordata	Apodiformes	Apodidae	Chaetura pelagica	chimney swift	x	x		x	x								x		x		x
Eukaryota	Metazoa	Chordata	Apodiformes	Trochilidae	Calypte anna	Anna's hummingbird	x	x											x		x		x
Eukaryota	Metazoa	Chordata	Apodiformes	Trochilidae	Oreotrochilus melanogaster	black-breasted hillstar	x	x											x		x		x
Eukaryota	Metazoa	Chordata	Caprimulgiformes	Nyctibiidae	Nyctibius grandis	great potoo	x	x		x	x								x		x		x
Eukaryota	Metazoa	Chordata	Caprimulgiformes	Caprimulgidae	Antrostomus carolinensis	chuck-will's-widow	x	x		x	x								x		x		x
Eukaryota	Metazoa	Chordata	Caprimulgiformes	Steatornithidae	Steatornis caripensis	oilbird	x	x											x		x		x
Eukaryota	Metazoa	Chordata	Caprimulgiformes	Steatornithidae	Stercorarius parasiticus	parasitic jaeger		x		x	x								x		x		x
Eukaryota	Metazoa	Chordata	Caprimulgiformes	Podargidae	Podargus strigoides	tawny frogmouth		x		x									x		x		x
Eukaryota	Metazoa	Chordata	Cariamiformes	Cariamidae	Chunga burmeisteri	Black-legged seriema	x	x		x									x		x		x
Eukaryota	Metazoa	Chordata	Cariamiformes	Cariamidae	Cariama cristata	Red-legged seriema	x	x		x									x		x		x
Eukaryota	Metazoa	Chordata	Ciconiiformes	Balaenicipitidae	Balaeniceps rex	shoebill (whalehead)		x		x	x								x		x		x
Eukaryota	Metazoa	Chordata	Ciconiiformes	Ciconiidae	Ciconia maguari	maguari stork	x	x		x	x								x		x		x
Eukaryota	Metazoa	Chordata	Ciconiiformes	Scopidae	Scopus umbretta	hamerkop	x	x		x	x								x		x		x
Eukaryota	Metazoa	Chordata	Ciconiiformes	Thinocoridae	Thinocorus orbignyianus	grey-breasted seedsnipe	x	x		x	x								x		x		x
Eukaryota	Metazoa	Chordata	Ciconiiformes	Pteroclidae	Syrrhaptes paradoxus	Pallas's sandgrouse	x	x			x								x		x		x
Eukaryota	Metazoa	Chordata	Cuculiformes	Cuculidae	Cuculus canorus	common cuckoo	x	x		x									x		x		x
Eukaryota	Metazoa	Chordata	Cuculiformes	Neomorphidae	Geococcyx californianus	greater roadrunner	x	x		x									x		x		x
Eukaryota	Metazoa	Chordata	Cuculiformes	Crotophagidae	Crotophaga sulcirostris	groove-billed ani	x	x		x									x		x		x
Eukaryota	Metazoa	Chordata	Cuculiformes	Centropidae	Centropus bengalensis	lesser coucal		x		x									x		x		x
Eukaryota	Metazoa	Chordata	Cuculiformes	Coccyzidae	Piaya cayana	squirrel cuckoo	x	x		x									x		x		x
Eukaryota	Metazoa	Chordata	Coliiformes	Coliidae	Urocolius indicus	red-faced mousebird	x	x		x									x		x		x
Eukaryota	Metazoa	Chordata	Coliiformes	Coliidae	Colius striatus	speckled mousebird	x	x		x									x		x		x
Eukaryota	Metazoa	Chordata	Columbiformes	Columbidae	Columba livia	rock pigeon	x	x		x									x		x		x
Eukaryota	Metazoa	Chordata	Columbiformes	Columbidae	Alopecoenas beccarii	Western bronze ground-dove	x	x		x													x
Eukaryota	Metazoa	Chordata	Coraciiformes	Momotidae	Baryphthengus martii	rufous motmot	x	x		x									x		x		x
Eukaryota	Metazoa	Chordata	Coraciiformes	Meropidae	Merops nubicus	carmine bee-eater	x	x		x									x		x		x
Eukaryota	Metazoa	Chordata	Coraciiformes	Alcedinidae	Halcyon senegalensis	woodland kingfisher	x	x		x									x		x		x
Eukaryota	Metazoa	Chordata	Coraciiformes	Coraciidae	Chloroceryle aenea	American pygmy kingfisher	x	x		x									x		x		x
Eukaryota	Metazoa	Chordata	Coraciiformes	Leptosomidae	Leptosomus discolor	cuckoo roller	x	x		x									x		x		x
Eukaryota	Metazoa	Chordata	Charadriiformes	Alcidae	Uria aalge	common murre	x	x		x	x								x		x		x
Eukaryota	Metazoa	Chordata	Charadriiformes	Scolopacidae	Calidris pugnax	ruff	x	x		x	x								x		x		x
Eukaryota	Metazoa	Chordata	Charadriiformes	Charadriidae	Charadrius vociferus	killdeer	x	x		x	x								x		x		x
Eukaryota	Metazoa	Chordata	Charadriiformes	Laridae	Rynchops niger	black skimmer	x	x		x	x								x		x		x
Eukaryota	Metazoa	Chordata	Charadriiformes	Recurvirostridae	Himantopus himantopus	black-winged stilt	x	x		x	x								x		x		x
Eukaryota	Metazoa	Chordata	Upupiformes	Upupidae	Upupa epops	Eurasian hoopoe	x	x		x													x
Eukaryota	Metazoa	Chordata	Upupiformes	Rhinopomastidae	Rhinopomastus cyanomelas	common scimitar-bill	x	x		x											x		x
Eukaryota	Metazoa	Chordata	Psittaciformes	Cacatuidae	Eolophus roseicapilla	galah		x											x		x		x
Eukaryota	Metazoa	Chordata	Psittaciformes	Cacatuidae	Probosciger aterrimus	palm cockatoo	x	x											x		x		x
Eukaryota	Metazoa	Chordata	Psittaciformes	Psittacidae	Amazona aestiva	blue-fronted amazon	x	x											x		x		x
Eukaryota	Metazoa	Chordata	Psittaciformes	Psittacidae	Nestor notabilis	Kea	x	x		x									x		x		x
Eukaryota	Metazoa	Chordata	Psittaciformes	Psittaculidae	Melopsittacus undulatus	budgerigar	x												x		x		x
Eukaryota	Metazoa	Chordata	Pelecaniformes	Anhingidae	Anhinga anhinga	American anhinga	x	x		x	x								x		x		x
Eukaryota	Metazoa	Chordata	Pelecaniformes	Ardeidae	Egretta garzetta	little egret	x	x		x	x								x		x		x
Eukaryota	Metazoa	Chordata	Pelecaniformes	Sulidae	Sula dactylatra	masked booby	x	x		x	x								x		x		x
Eukaryota	Metazoa	Chordata	Pelecaniformes	Phalacrocoracidae	Phalacrocorax carbo	great cormorant	x	x		x									x		x		x
Eukaryota	Metazoa	Chordata	Pelecaniformes	Phaethontidae	Phaethon lepturus	White-tailed tropicbird	x	x		x	x								x		x		x
Eukaryota	Metazoa	Chordata	Procellariiformes	Procellariidae	Calonectris borealis	Cory's shearwater	x	x		x	x								x		x		x
Eukaryota	Metazoa	Chordata	Procellariiformes	Procellariidae	Fulmarus glacialis	Northern fulmar	x	x		x	x								x		x		x
Eukaryota	Metazoa	Chordata	Procellariiformes	Pelecanoididae	Pelecanoides urinatrix	common diving petrel	x	x		x	x								x		x		x
Eukaryota	Metazoa	Chordata	Procellariiformes		Oceanites oceanicus	Wilson's storm-petrel	x	x		x	x								x		x		x
Eukaryota	Metazoa	Chordata	Procellariiformes		Oceanodroma tethys	Wedge-rumped storm-petrel	x	x		x	x								x		x		x
Eukaryota	Metazoa	Chordata	Phoenicopteriformes	Phoenicopteridae	Phoenicopterus ruber ruber	American flamingo	x	x		x													x
Eukaryota	Metazoa	Chordata	Strigiformes	Tytonidae	Tyto alba	Barn owl	x			x											x		x
Eukaryota	Metazoa	Chordata	Strigiformes	Strigidae	Athene cunicularia	burrowing owl	x	x		x											x		x
Eukaryota	Metazoa	Chordata	Strigiformes	Strigidae	Glaucidium brasilianum	ferruginous pygmy-owl	x	x													x		x
Eukaryota	Metazoa	Chordata	Sphenisciformes	Spheniscidae	Pygoscelis papua	Gentoo penguin	x	x		x									x		x		x
Eukaryota	Metazoa	Chordata	Sphenisciformes	Spheniscidae	Spheniscus mendiculus	Galapagos penguin	x	x		x													x
Eukaryota	Metazoa	Chordata	Falconiformes	Falconidae	Falco cherrug	Saker falcon	x	x		x	x								x		x		x
Eukaryota	Metazoa	Chordata	Falconiformes	Falconidae	Herpetotheres cachinnans	laughing falcon	x	x		x	x								x		x		x
Eukaryota	Metazoa	Chordata	Bucerotiformes	Bucorvidae	Bucorvus abyssinicus	Abyssinian ground-hornbill	x														x		x
Eukaryota	Metazoa	Chordata	Bucerotiformes	Bucerotidae	Buceros rhinoceros silvestris	rhinoceros hornbill	x	x													x		x
Eukaryota	Metazoa	Chordata	Musophagiformes	Musophagidae	Corythaixoides concolor	grey go-away-bird	x	x		x									x		x		x
Eukaryota	Metazoa	Chordata	Musophagiformes	Musophagidae	Corythaeola cristata	great blue turaco	x	x		x									x		x		x
Eukaryota	Metazoa	Chordata	Gruiformes	Gruidae	Grus americana	Whooping crane	x	x		x									x		x		x
Eukaryota	Metazoa	Chordata	Gruiformes	Aramidae	Aramus guarauna	limpkin	x	x		x									x				x
Eukaryota	Metazoa	Chordata	Gruiformes	Otididae	Chlamydotis macqueenii	Macqueen's bustard	x	x		x									x		x		x
Eukaryota	Metazoa	Chordata	Gruiformes	Eurypygidae	Eurypyga helias	sunbittern	x	x		x	x								x		x		x
Eukaryota	Metazoa	Chordata	Gruiformes	Psophiidae	Psophia crepitans	common trumpeter	x	x		x									x		x		x
Eukaryota	Metazoa	Chordata	Trogoniformes	Trogonidae	Apaloderma vittatum	bar-tailed trogon	x	x		x									x		x		x
Eukaryota	Metazoa	Chordata	Trogoniformes	Trogonidae	Trogon melanurus	black-tailed trogon	x	x		x									x		x		x
Eukaryota	Metazoa	Chordata	Monotremata	Ornithorhynchidae	Ornithorhynchus anatinus	platypus	x	x													x		x
Eukaryota	Metazoa	Chordata	Monotremata	Tachyglossidae	Tachyglossus aculeatus	Australian echidna	x	x															x
Eukaryota	Metazoa	Chordata	Didelphimorphia	Didelphidae	Monodelphis domestica	gray short-tailed opossum	x	x													x		x
Eukaryota	Metazoa	Chordata	Didelphimorphia	Didelphidae	Gracilinanus agilis	Agile Gracile Mouse Opossum	x	x													x		x
Eukaryota	Metazoa	Chordata	Diprotodontia	Vombatidae	Vombatus ursinus	common wombat	x	x													x		x
Eukaryota	Metazoa	Chordata	Diprotodontia	Phascolarctidae	Phascolarctos cinereus	koala	x	x													x		x
Eukaryota	Metazoa	Chordata	Diprotodontia	Potoroidae	Potorous tridactylus	long-nosed potoroo															x		x
Eukaryota	Metazoa	Chordata	Diprotodontia	Phalangeridae	Trichosurus vulpecula	common brushtail	x	x													x		x
Eukaryota	Metazoa	Chordata	Dasyuromorphia	Dasyuridae	Sarcophilus harrisii	Tasmanian devil	x	x															x
Eukaryota	Metazoa	Chordata	Microbiotheria	Microbiotheriidae	Dromiciops gliroides	colocolo opossum (monito del monte)	x	x													x		x
Eukaryota	Metazoa	Chordata	Carnivora	Felidae	Felis catus	domestic cat	x	x															x
Eukaryota	Metazoa	Chordata	Carnivora	Phocidae	Mirounga leonina	Southern elephant seal	x	x															x
Eukaryota	Metazoa	Chordata	Carnivora	Ursidae	Ursus maritimus	polar bear	x	x															x
Eukaryota	Metazoa	Chordata	Carnivora	Canidae	Vulpes vulpes	red fox	x	x															x
Eukaryota	Metazoa	Chordata	Carnivora	Herpestidae	Suricata suricatta	meerkat	x	x															x
Eukaryota	Metazoa	Chordata	Artiodactyla	Physeteridae	Physeter catodon	sperm whale	x	x													x		x
Eukaryota	Metazoa	Chordata	Artiodactyla	Delphinidae	Orcinus orca	killer whale	x	x															x
Eukaryota	Metazoa	Chordata	Artiodactyla	Cervidae	Cervus canadensis	wapiti	x	x															x
Eukaryota	Metazoa	Chordata	Artiodactyla	Bovidae	Bos taurus	Eurasian cattle	x	x															x
Eukaryota	Metazoa	Chordata	Artiodactyla	Camelidae	Camelus dromedarius	Arabian camel	x	x															x
Eukaryota	Metazoa	Chordata	Chiroptera	Phyllostomidae	Artibeus jamaicensis	Jamaican fruit-eating bat	x	x															x
Eukaryota	Metazoa	Chordata	Chiroptera	Phyllostomidae	Desmodus rotundus	common vampire bat	x	x															x
Eukaryota	Metazoa	Chordata	Chiroptera	Vespertilionidae	Eptesicus fuscus	big brown bat	x	x															x
Eukaryota	Metazoa	Chordata	Chiroptera	Molossidae	Molossus molossus	Pallas's mastiff bat	x	x															x
Eukaryota	Metazoa	Chordata	Chiroptera	Pteropodidae	Rousettus aegyptiacus	Egyptian rousette	x	x															x
Eukaryota	Metazoa	Chordata	Eulipotyphla	Erinaceinae	Erinaceus europaeus	western European hedgehog	x	x															x
Eukaryota	Metazoa	Chordata	Eulipotyphla	Talpidae	Condylura cristata	star-nosed mole	x	x															x
Eukaryota	Metazoa	Chordata	Eulipotyphla	Talpidae	Galemys pyrenaicus	Pyrenean desman	x	x															x
Eukaryota	Metazoa	Chordata	Eulipotyphla	Soricidae	Sorex araneus	European shrew	x	x															x
Eukaryota	Metazoa	Chordata	Perissodactyla	Rhinocerotidae	Diceros bicornis minor	black rhinoceros	x	x															x
Eukaryota	Metazoa	Chordata	Perissodactyla	Rhinocerotidae	Ceratotherium simum simum	southern white rhinoceros	x	x															x
Eukaryota	Metazoa	Chordata	Perissodactyla	Equidae	Equus asinus	donkey	x	x															x
Eukaryota	Metazoa	Chordata	Perissodactyla	Equidae	Equus caballus	horse	x	x															x
Eukaryota	Metazoa	Chordata	Pholidota	Manidae	Manis javanica	Malayan pangolin	x	x															x
Eukaryota	Metazoa	Chordata	Pholidota	Manidae	Manis pentadactyla	Chinese pangolin	x	x															x
Eukaryota	Metazoa	Chordata	Sirenia	Trichechidae	Trichechus manatus latirostris	Florida manatee	x	x															x
Eukaryota	Metazoa	Chordata		Tenrecidae	Echinops telfairi	small Madagascar hedgehog	x	x															x
Eukaryota	Metazoa	Chordata	Macroscelidea	Macroscelididae	Elephantulus edwardii	Cape elephant shrew	x	x															x
Eukaryota	Metazoa	Chordata	Proboscidea	Elephantidae	Loxodonta africana	African savanna elephant	x	x															x
Eukaryota	Metazoa	Chordata		Chrysochloridae	Chrysochloris asiatica	Cape golden mole	x	x															x
Eukaryota	Metazoa	Chordata	Tubulidentata	Orycteropodidae	Orycteropus afer afer	aardvark	x	x															x
Eukaryota	Metazoa	Chordata	Rodentia	Muridae	Mus musculus	house mouse	x	x															x
Eukaryota	Metazoa	Chordata	Rodentia	Castoridae	Castor canadensis	American beaver	x	x															x
Eukaryota	Metazoa	Chordata	Rodentia	Cricetidae	Mesocricetus auratus	golden hamster	x	x															x
Eukaryota	Metazoa	Chordata	Rodentia	Sciuridae	Ictidomys tridecemlineatus	thirteen-lined ground squirrel	x	x															x
Eukaryota	Metazoa	Chordata	Rodentia	Bathyergidae	Heterocephalus glaber	naked mole-rat	x	x															x
Eukaryota	Metazoa	Chordata	Primates	Hominidae	Homo sapiens	human	x	x															x
Eukaryota	Metazoa	Chordata	Primates	Cebidae	Callithrix jacchus	white-tufted-ear marmoset	x	x															x
Eukaryota	Metazoa	Chordata	Primates	Cercopithecidae	Chlorocebus sabaeus	green monkey	x	x															x
Eukaryota	Metazoa	Chordata	Primates	Cheirogaleidae	Microcebus murinus	gray mouse lemur	x	x															x
Eukaryota	Metazoa	Chordata	Primates	Galagidae	Otolemur garnettii	small-eared galago	x	x															x
Eukaryota	Metazoa	Chordata	Dermoptera	Cynocephalidae	Galeopterus variegatus	Sunda flying lemur	x	x															x
Eukaryota	Metazoa	Chordata	Lagomorpha	Ochotonidae	Ochotona curzoniae	black-lipped pika	x	x															x
Eukaryota	Metazoa	Chordata	Lagomorpha	Ochotonidae	Ochotona princeps	American pika	x	x															x
Eukaryota	Metazoa	Chordata	Lagomorpha	Leporidae	Oryctolagus cuniculus	rabbit	x	x															x
Eukaryota	Metazoa	Chordata	Scandentia	Tupaiidae	Tupaia chinensis	Chinese tree shrew	x	x															x
Eukaryota	Metazoa	Chordata	Pilosa	Megalonychidae	Choloepus didactylus	southern two-toed sloth	x	x															x
Eukaryota	Metazoa	Chordata	Cingulata	Dasypodidae	Dasypus novemcinctus	nine-banded armadillo	x	x															x
